# Supplementary material for: Gene Expression and Epigenetic Changes in Mice Following Inhalation of Copper(II) Oxide Nanoparticles
Source: Nanomaterials (Basel). 2020 Mar 18;10(3):550. doi: 10.3390/nano10030550 (PMC7153614; doi:10.3390/nano10030550)
Supplement: Supplementary file 1 [file nanomaterials-10-00550-s001.zip › Supplemental table 1.xlsx]

## Sheet: 3 days
Gene name	Ensembl ID	log2FoldChange	Adjusted p-value
Hmox1	ENSMUSG00000005413	1.63711	8.72398e-15
Clca3	ENSMUSG00000028255	1.57636	5.61442e-06
Banp	ENSMUSG00000025316	-1.22573	5.61442e-06
Ehd4	ENSMUSG00000027293	0.73364	0.000121448
Sept3	ENSMUSG00000022456	1.28076	0.000121448
Slc7a5	ENSMUSG00000040010	1.3242	0.000121448
Chpf	ENSMUSG00000032997	0.790044	0.00016517
Pgd	ENSMUSG00000028961	0.630725	0.000176833
	ENSMUSG00000107946	1.23841	0.000176833
Pde4b	ENSMUSG00000028525	-0.961089	0.000540792
Naga	ENSMUSG00000022453	0.635692	0.000540792
Pknox2	ENSMUSG00000035934	0.990534	0.000562617
Arrdc4	ENSMUSG00000042659	-0.812132	0.000625677
Chac1	ENSMUSG00000027313	1.06143	0.000646429
Zfp706	ENSMUSG00000062397	-0.661272	0.000646429
9830147E19Rik	ENSMUSG00000074158	-1.32631	0.00112851
Aars	ENSMUSG00000031960	0.631332	0.00114057
Chst15	ENSMUSG00000030930	0.622428	0.00114057
Snd1	ENSMUSG00000001424	0.673862	0.00126223
Cln6	ENSMUSG00000032245	0.702058	0.00135224
Kcnh2	ENSMUSG00000038319	0.994443	0.00135224
Mpp2	ENSMUSG00000017314	0.882006	0.00151704
Eln	ENSMUSG00000029675	1.13456	0.0018411
Dynll1	ENSMUSG00000009013	-0.769211	0.00240925
Os9	ENSMUSG00000040462	0.675987	0.00240925
Xdh	ENSMUSG00000024066	0.743745	0.00240925
Dusp23	ENSMUSG00000026544	0.978206	0.0025057
Zbtb22	ENSMUSG00000051390	0.708962	0.00277433
Cnep1r1	ENSMUSG00000036810	-0.800998	0.00292773
Numbl	ENSMUSG00000063160	0.651618	0.003398
Slc12a9	ENSMUSG00000037344	0.838718	0.00351546
Aldh1a1	ENSMUSG00000053279	0.746153	0.00351546
Krcc1	ENSMUSG00000053012	-0.769841	0.00351546
Fkbp10	ENSMUSG00000001555	0.88106	0.00421515
Osgin1	ENSMUSG00000074063	0.795802	0.00498207
Slc43a2	ENSMUSG00000038178	0.730531	0.00501776
Slc3a2	ENSMUSG00000010095	0.639971	0.00501776
Cpz	ENSMUSG00000036596	1.11197	0.00524542
Fam13b	ENSMUSG00000036501	-0.860567	0.00536036
Gm28437	ENSMUSG00000101111	-1.09067	0.00536036
Xrn2	ENSMUSG00000027433	0.665868	0.00540492
Mocs1	ENSMUSG00000064120	0.663781	0.00540492
Tmem86a	ENSMUSG00000010307	0.71219	0.00551376
Scfd2	ENSMUSG00000062110	0.66655	0.00551376
Mmp2	ENSMUSG00000031740	0.744349	0.00571588
Sesn2	ENSMUSG00000028893	0.678194	0.00589632
Chst12	ENSMUSG00000036599	0.603734	0.00653176
	ENSMUSG00000107283	-0.596027	0.00655113
Rnaset2b	ENSMUSG00000094724	1.19155	0.00669859
Col1a2	ENSMUSG00000029661	0.769794	0.00716436
Ncdn	ENSMUSG00000028833	0.631385	0.00749492
Slc37a1	ENSMUSG00000024036	0.662775	0.0081163
Slc7a11	ENSMUSG00000027737	1.16714	0.0081163
Wipf3	ENSMUSG00000086040	0.878834	0.00831164
BC007180	ENSMUSG00000078161	0.898429	0.00831164
Col6a2	ENSMUSG00000020241	0.753345	0.00831164
Slc2a8	ENSMUSG00000026791	0.632348	0.00847132
BC002059	ENSMUSG00000060149	-0.923222	0.00847132
4930522L14Rik	ENSMUSG00000072762	-1.16199	0.00847132
Acta2	ENSMUSG00000035783	0.82487	0.00903668
Mfsd10	ENSMUSG00000001082	0.605151	0.00916328
B930041F14Rik	ENSMUSG00000074738	0.848236	0.00984367
Chst3	ENSMUSG00000057337	0.745052	0.0100778
Pi16	ENSMUSG00000024011	0.913432	0.0104354
Dbp	ENSMUSG00000059824	1.20139	0.0105537
Rsrp1	ENSMUSG00000037266	-0.725312	0.0106821
Aplp2	ENSMUSG00000031996	0.589626	0.0121356
Zfp317	ENSMUSG00000057551	-0.702941	0.0123823
Lrrc24	ENSMUSG00000033707	0.752739	0.0125022
Dnttip2	ENSMUSG00000039756	-0.715285	0.0125369
Cacybp	ENSMUSG00000014226	-1.04316	0.0125369
Snap23	ENSMUSG00000027287	-0.645864	0.0125807
Gsk3a	ENSMUSG00000057177	0.591429	0.0127711
Lrrc23	ENSMUSG00000030125	0.705471	0.0127883
Zbtb41	ENSMUSG00000033964	-0.631603	0.013307
Paqr7	ENSMUSG00000037348	0.702766	0.0143152
Dos	ENSMUSG00000035640	0.591413	0.0151742
Pard6b	ENSMUSG00000044641	0.7337	0.015838
Gm12349	ENSMUSG00000087265	0.977545	0.015838
Bcl2l1	ENSMUSG00000007659	0.658923	0.015838
Mmp14	ENSMUSG00000000957	0.597662	0.015964
Asun	ENSMUSG00000040250	-0.747765	0.015964
Eif4e	ENSMUSG00000028156	-0.628224	0.0166692
Cflar	ENSMUSG00000026031	-0.606205	0.0166692
Ensa	ENSMUSG00000038619	-0.609887	0.0167662
Rps15a	ENSMUSG00000008683	-0.89447	0.0174511
Zfp930	ENSMUSG00000059897	-1.05391	0.0174511
Prpf38b	ENSMUSG00000027881	-0.595752	0.0175952
Col1a1	ENSMUSG00000001506	0.881746	0.0175952
Fkbp5	ENSMUSG00000024222	1.0196	0.0175952
Chordc1	ENSMUSG00000001774	-0.838703	0.0177258
Serpinc1	ENSMUSG00000026715	-0.908581	0.0177258
Creb1	ENSMUSG00000025958	-0.655675	0.0178657
Hspa8	ENSMUSG00000015656	-0.714701	0.0192799
Adcy5	ENSMUSG00000022840	0.759278	0.0200271
Tmem144	ENSMUSG00000027956	1.00466	0.0203355
Tomm40	ENSMUSG00000002984	0.733357	0.0205027
Myh11	ENSMUSG00000018830	0.83045	0.0206692
Col15a1	ENSMUSG00000028339	0.871244	0.0210884
Dbi	ENSMUSG00000026385	-0.776798	0.0214587
Serpina3n	ENSMUSG00000021091	0.834949	0.021504
Rev1	ENSMUSG00000026082	-1.06979	0.0221405
Ubtd1	ENSMUSG00000025171	-0.660125	0.0221982
Airn	ENSMUSG00000078247	-0.994527	0.0225262
Zfp68	ENSMUSG00000058291	-0.734138	0.0225262
Ice2	ENSMUSG00000032235	-0.780753	0.0225262
Hsph1	ENSMUSG00000029657	-0.941927	0.0225262
Fam118b	ENSMUSG00000050471	-0.594573	0.0225262
mt-Atp6	ENSMUSG00000064357	-1.03256	0.0226293
Tppp	ENSMUSG00000021573	-0.629516	0.0228214
Fam208b	ENSMUSG00000033799	-0.683686	0.0229472
Adamts2	ENSMUSG00000036545	0.69805	0.0234676
Fbxo10	ENSMUSG00000048232	0.590703	0.0234888
Kif19a	ENSMUSG00000010021	0.868538	0.0234888
Zfp560	ENSMUSG00000045519	-0.850507	0.0241971
Mat2a	ENSMUSG00000053907	-0.595632	0.0255902
Ace	ENSMUSG00000020681	0.619687	0.026492
Slc16a13	ENSMUSG00000044367	0.696235	0.0280157
Scnn1a	ENSMUSG00000030340	0.693798	0.0282549
Fastkd2	ENSMUSG00000025962	-0.880741	0.0292073
Rpl5	ENSMUSG00000058558	-0.793727	0.0297027
Ccdc183	ENSMUSG00000026940	1.04525	0.0326723
Plvap	ENSMUSG00000034845	0.601978	0.0331244
Plekha8	ENSMUSG00000005225	-0.599073	0.0332365
Rpl31	ENSMUSG00000073702	-0.742612	0.0332502
Gc	ENSMUSG00000035540	-0.934315	0.0332502
Fjx1	ENSMUSG00000075012	0.894267	0.0333234
Ppp1r16a	ENSMUSG00000033819	0.597932	0.0337287
Loxl1	ENSMUSG00000032334	0.594628	0.0337287
Zfp943	ENSMUSG00000053347	-0.970283	0.0344389
Ppp1r2-ps3	ENSMUSG00000058816	-0.832947	0.0344389
Krit1	ENSMUSG00000000600	-0.585341	0.0352658
Fam188a	ENSMUSG00000026767	-0.621347	0.0363337
Atp5e	ENSMUSG00000016252	-0.898633	0.0363726
Cdkl2	ENSMUSG00000029403	-0.810822	0.0363726
Dnajb9	ENSMUSG00000014905	-0.71779	0.0376505
Gdf10	ENSMUSG00000021943	0.868972	0.0377801
Gm28439	ENSMUSG00000100131	-1.0361	0.0380171
Zkscan3	ENSMUSG00000021327	-0.844155	0.0387058
Ostc	ENSMUSG00000041084	-0.716632	0.0389591
Gm28530	ENSMUSG00000101452	-1.02398	0.0398313
Rap1gap	ENSMUSG00000041351	0.751177	0.0407504
Wars	ENSMUSG00000021266	0.692482	0.0407843
Dkk3	ENSMUSG00000030772	0.621435	0.0409144
Dnajb13	ENSMUSG00000030708	0.727362	0.0414547
l7Rn6	ENSMUSG00000062797	-0.591131	0.0422096
Ddx55	ENSMUSG00000029389	-0.791888	0.0439208
Fam46b	ENSMUSG00000046694	0.796363	0.0439208
Ddr1	ENSMUSG00000003534	0.66983	0.0439208
Lrat	ENSMUSG00000028003	-0.878752	0.0439208
Gm20604	ENSMUSG00000041716	0.857711	0.0444691
Ndufaf4	ENSMUSG00000028261	-0.632724	0.0444691
Lrrc56	ENSMUSG00000038637	0.612683	0.0444691
Spopl	ENSMUSG00000026771	-0.747474	0.0445722
Pnkd	ENSMUSG00000026179	0.587187	0.0451096
Ces2b	ENSMUSG00000050097	1.01761	0.0457026
Lgals2	ENSMUSG00000043501	-0.911049	0.0460292
Ppp3cb	ENSMUSG00000021816	-0.637687	0.0461918
Zfp65	ENSMUSG00000071281	-0.775746	0.0465363
1700003E16Rik	ENSMUSG00000030030	0.663382	0.0465363
Atf3	ENSMUSG00000026628	0.937191	0.0473504
Nub1	ENSMUSG00000028954	0.592745	0.0473504
Tusc1	ENSMUSG00000054000	0.664385	0.0473504
Fzd2	ENSMUSG00000050288	0.73636	0.0476796
Uimc1	ENSMUSG00000025878	-0.842906	0.0482567
Rif1	ENSMUSG00000036202	-0.716223	0.0487491
Abi3	ENSMUSG00000018381	-0.625467	0.0487491
Cp	ENSMUSG00000003617	0.766275	0.0491796
Rxfp1	ENSMUSG00000034009	0.996758	0.0491796
Mrc1	ENSMUSG00000026712	0.609195	0.049407

## Sheet: 2 weeks
Gene name	Ensembl ID	log2FoldChange	Adjusted p-value
Mmp12	ENSMUSG00000049723	3.15848	1.02304e-41
Lcn2	ENSMUSG00000026822	2.30746	8.00618e-39
Ccl3	ENSMUSG00000000982	2.86749	6.18663e-32
Saa3	ENSMUSG00000040026	2.9901	4.94847e-25
Irg1	ENSMUSG00000022126	3.12214	2.12218e-24
Il1rn	ENSMUSG00000026981	2.30226	9.41257e-23
Fcgr2b	ENSMUSG00000026656	1.77727	9.83059e-23
Vnn1	ENSMUSG00000037440	2.54462	4.50566e-22
Serpina3n	ENSMUSG00000021091	2.05322	4.50566e-22
Cxcl1	ENSMUSG00000029380	2.58809	1.23877e-21
	ENSMUSG00000112023	2.02015	2.06477e-21
Zc3h12a	ENSMUSG00000042677	1.35845	2.48412e-21
Cxcl2	ENSMUSG00000058427	2.52516	1.6073e-19
Ccl2	ENSMUSG00000035385	2.5242	7.037e-18
Cyp4a12a	ENSMUSG00000066071	2.71318	7.34144e-18
Timp1	ENSMUSG00000001131	1.95897	1.5583e-16
Nfkbie	ENSMUSG00000023947	1.29632	2.13012e-16
Mt1	ENSMUSG00000031765	1.19422	2.25257e-16
Ccl4	ENSMUSG00000018930	2.37329	2.53001e-15
Ccr1	ENSMUSG00000025804	1.79	5.87727e-15
Slc26a4	ENSMUSG00000020651	2.28914	1.24541e-13
Ccl9	ENSMUSG00000019122	1.64612	3.02506e-13
Cxcr2	ENSMUSG00000026180	1.8609	8.66893e-13
Malt1	ENSMUSG00000032688	1.39698	1.02333e-12
Tnfrsf9	ENSMUSG00000028965	2.12731	1.44654e-12
Ly6i	ENSMUSG00000022586	2.26923	2.23991e-12
Cd33	ENSMUSG00000004609	1.38919	3.06815e-12
Il1b	ENSMUSG00000027398	2.02056	3.54678e-12
Cxcl3	ENSMUSG00000029379	2.04497	1.81745e-11
Ccl22	ENSMUSG00000031779	1.71413	3.00039e-11
Tnfaip3	ENSMUSG00000019850	0.983798	4.04846e-11
Tlr13	ENSMUSG00000033777	1.4096	5.94227e-11
Cd53	ENSMUSG00000040747	1.19035	9.83514e-11
Clec7a	ENSMUSG00000079293	1.58415	1.64986e-10
B2m	ENSMUSG00000060802	0.99337	4.99374e-10
Mt2	ENSMUSG00000031762	1.56148	6.32957e-10
Slc11a1	ENSMUSG00000026177	1.35312	1.08798e-09
Cd14	ENSMUSG00000051439	1.29997	1.13339e-09
Adam8	ENSMUSG00000025473	1.09591	1.39938e-09
Cd74	ENSMUSG00000024610	0.718518	1.9828e-09
Serpina3h	ENSMUSG00000041449	1.25549	2.16689e-09
Proz	ENSMUSG00000031445	1.35361	5.39846e-09
Tarm1	ENSMUSG00000053338	1.93595	7.20483e-09
Lilra6	ENSMUSG00000030427	0.97228	1.06906e-08
Isyna1	ENSMUSG00000019139	0.665622	1.47163e-08
Ctps	ENSMUSG00000028633	1.01685	1.58526e-08
Plek	ENSMUSG00000020120	1.01677	1.58526e-08
Gm867	ENSMUSG00000050157	0.967387	1.76856e-08
Ccl6	ENSMUSG00000018927	1.07808	1.76856e-08
Pilra	ENSMUSG00000046245	1.14486	1.83245e-08
Mmp28	ENSMUSG00000020682	-0.860803	1.90476e-08
Micall2	ENSMUSG00000036718	1.19026	2.1175e-08
Mab21l3	ENSMUSG00000044313	1.80501	2.15176e-08
Msr1	ENSMUSG00000025044	1.58713	2.26861e-08
Nlrp3	ENSMUSG00000032691	1.39442	3.25725e-08
Csf3r	ENSMUSG00000028859	1.4869	3.69028e-08
Ms4a7	ENSMUSG00000024672	1.6308	4.11233e-08
C3ar1	ENSMUSG00000040552	1.27877	4.11233e-08
Tnfsf13os	ENSMUSG00000085890	1.23454	4.53707e-08
Pak4	ENSMUSG00000030602	-0.68716	5.00193e-08
Cyp7b1	ENSMUSG00000039519	1.44293	7.11402e-08
Clec5a	ENSMUSG00000029915	1.75129	7.16107e-08
Steap4	ENSMUSG00000012428	1.57323	8.00476e-08
Cdip1	ENSMUSG00000004071	-0.646448	8.42896e-08
Myd88	ENSMUSG00000032508	0.696374	9.16542e-08
Hspa12b	ENSMUSG00000074793	-0.840638	1.00265e-07
Csf2	ENSMUSG00000018916	1.54261	1.00265e-07
Serpina3g	ENSMUSG00000041481	1.02745	1.16071e-07
Birc3	ENSMUSG00000032000	0.888818	2.44446e-07
Wfdc17	ENSMUSG00000069792	1.49632	2.91588e-07
Hcar2	ENSMUSG00000045502	1.45902	2.97723e-07
Srgn	ENSMUSG00000020077	0.905465	3.25834e-07
Ogfrl1	ENSMUSG00000026158	0.767945	3.40216e-07
Slc7a11	ENSMUSG00000027737	1.56489	4.87941e-07
Mxd1	ENSMUSG00000001156	0.688755	5.86488e-07
Trem1	ENSMUSG00000042265	1.55517	6.65438e-07
Has3	ENSMUSG00000031910	1.20893	7.84429e-07
Slfn4	ENSMUSG00000000204	1.67245	7.99845e-07
Oasl1	ENSMUSG00000041827	1.44273	1.08647e-06
Slc15a3	ENSMUSG00000024737	0.758946	1.14956e-06
Fgfr3	ENSMUSG00000054252	-0.724762	1.19523e-06
H2-Q4	ENSMUSG00000035929	1.02841	1.22758e-06
Cd80	ENSMUSG00000075122	1.56949	1.32371e-06
Hmox1	ENSMUSG00000005413	0.96851	1.34688e-06
Lrg1	ENSMUSG00000037095	1.05348	1.49853e-06
Tnfrsf26	ENSMUSG00000045362	1.1111	2.09176e-06
Trem2	ENSMUSG00000023992	1.46619	2.52747e-06
Clec4d	ENSMUSG00000030144	1.58885	2.63682e-06
AA467197	ENSMUSG00000033213	1.66	2.63682e-06
Ccl12	ENSMUSG00000035352	1.63193	2.82857e-06
Pirb	ENSMUSG00000058818	0.783081	3.01072e-06
Ms4a6d	ENSMUSG00000024679	1.17356	3.1166e-06
Ankrd33b	ENSMUSG00000022237	-0.761164	3.3087e-06
Tlr2	ENSMUSG00000027995	0.989116	3.36756e-06
Cd300lf	ENSMUSG00000047798	1.0935	3.57939e-06
Rab20	ENSMUSG00000031504	1.16962	4.9892e-06
Icos	ENSMUSG00000026009	1.33383	5.28141e-06
Sipa1l2	ENSMUSG00000001995	-0.634188	6.05999e-06
Caskin2	ENSMUSG00000034471	-0.747026	6.05999e-06
Basp1	ENSMUSG00000045763	0.940511	6.6047e-06
H3f3b	ENSMUSG00000016559	0.770576	7.67731e-06
Irf7	ENSMUSG00000025498	1.40698	8.86254e-06
Nfkbia	ENSMUSG00000021025	0.753589	1.02312e-05
Sftpd	ENSMUSG00000021795	0.956105	1.02312e-05
Gm14548	ENSMUSG00000074417	1.14523	1.04078e-05
Ccl7	ENSMUSG00000035373	1.58118	1.04738e-05
Fam49b	ENSMUSG00000022378	0.923855	1.06396e-05
Vnn3	ENSMUSG00000020010	1.41863	1.16687e-05
Msrb1	ENSMUSG00000075705	0.611587	1.16687e-05
Retnla	ENSMUSG00000061100	1.29543	1.18878e-05
Kif26a	ENSMUSG00000021294	-0.821612	1.20679e-05
Oas3	ENSMUSG00000032661	1.44525	1.38364e-05
Phldb1	ENSMUSG00000048537	-0.686001	1.50249e-05
Aldh2	ENSMUSG00000029455	-0.596142	1.50249e-05
mt-Co2	ENSMUSG00000064354	-1.53343	1.72353e-05
Phf11b	ENSMUSG00000091649	1.10964	1.77333e-05
Fcer2a	ENSMUSG00000005540	1.30607	1.90587e-05
Ptafr	ENSMUSG00000056529	1.1612	1.93982e-05
Thra	ENSMUSG00000058756	-0.62585	2.20982e-05
Cpne5	ENSMUSG00000024008	-1.0076	2.79346e-05
Kcnn3	ENSMUSG00000000794	-1.1198	2.7994e-05
Itpkb	ENSMUSG00000038855	-0.595871	3.27713e-05
Fas	ENSMUSG00000024778	0.95151	4.0168e-05
Apobec1	ENSMUSG00000040613	0.925504	4.05206e-05
E230008N13Rik	ENSMUSG00000035539	0.97952	4.0938e-05
Gpnmb	ENSMUSG00000029816	0.977907	4.58633e-05
Il1r2	ENSMUSG00000026073	1.4376	4.81634e-05
Arhgap23	ENSMUSG00000049807	-0.711369	5.29595e-05
Kynu	ENSMUSG00000026866	1.28222	5.61316e-05
Clec12a	ENSMUSG00000053063	1.34261	5.72434e-05
Cx3cr1	ENSMUSG00000052336	0.90035	6.26956e-05
Tnf	ENSMUSG00000024401	1.26833	6.34831e-05
Smad7	ENSMUSG00000025880	-0.744419	6.35708e-05
Ncf4	ENSMUSG00000071715	0.965849	6.63734e-05
Il7r	ENSMUSG00000003882	1.02568	6.63734e-05
Sox7	ENSMUSG00000063060	-0.762732	6.8052e-05
Fcrlb	ENSMUSG00000070524	1.3558	7.46224e-05
Ch25h	ENSMUSG00000050370	1.28022	7.48244e-05
	ENSMUSG00000112148	1.37717	7.53668e-05
AB124611	ENSMUSG00000057191	1.01966	7.73985e-05
Cd97	ENSMUSG00000002885	-0.604515	8.51046e-05
Ptpn22	ENSMUSG00000027843	1.12538	8.51046e-05
Fam78b	ENSMUSG00000060568	-0.765108	8.57824e-05
Tubb2a	ENSMUSG00000058672	-0.855222	0.000102808
Mtss1l	ENSMUSG00000033763	-0.762564	0.000102808
Rfx5	ENSMUSG00000005774	0.660374	0.000107266
Foxp3	ENSMUSG00000039521	1.28958	0.000108911
Scimp	ENSMUSG00000057135	0.951982	0.00010903
Cxcl10	ENSMUSG00000034855	1.33429	0.00011307
Wscd1	ENSMUSG00000020811	-0.632744	0.000114703
Plk3	ENSMUSG00000028680	0.762224	0.000116405
Zranb3	ENSMUSG00000036086	1.34247	0.000117843
Ifitm1	ENSMUSG00000025491	0.715883	0.000117843
Fcgr3	ENSMUSG00000059498	0.861971	0.000118924
Fcer1g	ENSMUSG00000058715	0.731536	0.000134165
Gpr183	ENSMUSG00000051212	1.01104	0.000141636
Txnrd1	ENSMUSG00000020250	0.660454	0.000153637
Noxo1	ENSMUSG00000019320	1.33774	0.000156877
Arg2	ENSMUSG00000021125	1.2502	0.000163966
Eng	ENSMUSG00000026814	-0.679276	0.000163966
Cxcl5	ENSMUSG00000029371	1.40329	0.000171285
Psma2	ENSMUSG00000015671	0.822156	0.000172133
Slfn8	ENSMUSG00000035208	1.19938	0.000172133
Zbp1	ENSMUSG00000027514	1.05733	0.000175607
Trim30a	ENSMUSG00000030921	0.780625	0.000186311
Asap2	ENSMUSG00000052632	-0.63127	0.000204063
Fgd3	ENSMUSG00000037946	0.858119	0.000205464
Ddx58	ENSMUSG00000040296	0.667195	0.000217897
Mmp25	ENSMUSG00000023903	1.04793	0.000230427
Cbfa2t3	ENSMUSG00000006362	-0.610794	0.000232338
Tinagl1	ENSMUSG00000028776	-0.643623	0.000232731
Mlph	ENSMUSG00000026303	0.76378	0.000232845
Clmp	ENSMUSG00000032024	0.652993	0.000240633
Ly9	ENSMUSG00000004707	0.914875	0.000245591
Serpina3i	ENSMUSG00000079014	1.23088	0.000256275
Gpr4	ENSMUSG00000044317	-0.610061	0.000260057
Mmp8	ENSMUSG00000005800	1.17098	0.000262532
Il1f9	ENSMUSG00000044103	1.35801	0.000270129
Homer3	ENSMUSG00000003573	-0.58797	0.000282747
Tjp3	ENSMUSG00000034917	0.681479	0.000284896
Nol4l	ENSMUSG00000061411	-0.702207	0.000289827
Ephb4	ENSMUSG00000029710	-0.637565	0.000293113
Gpr182	ENSMUSG00000058396	-0.676419	0.000295122
Zfpm1	ENSMUSG00000049577	-0.599682	0.000311296
C1qc	ENSMUSG00000036896	0.804357	0.000339322
Hal	ENSMUSG00000020017	1.12856	0.0003529
Inhba	ENSMUSG00000041324	1.23141	0.000353861
Gpr84	ENSMUSG00000063234	1.34039	0.000353861
Samsn1	ENSMUSG00000022876	1.07604	0.000357919
Gm8420	ENSMUSG00000072324	-1.06554	0.000360404
Rtp4	ENSMUSG00000033355	0.981644	0.000380435
Tnfrsf4	ENSMUSG00000029075	1.18654	0.000381834
Lphn1	ENSMUSG00000013033	-0.63111	0.000386703
Prr16	ENSMUSG00000073565	1.09093	0.000393163
Nos3	ENSMUSG00000028978	-0.678754	0.000450814
Clec4n	ENSMUSG00000023349	1.11678	0.000454867
Fam65a	ENSMUSG00000038604	-0.66836	0.000466754
Clec4e	ENSMUSG00000030142	1.17525	0.000467687
Cops3	ENSMUSG00000019373	0.751526	0.000477888
Klhl6	ENSMUSG00000043008	1.01757	0.000500039
Tank	ENSMUSG00000064289	0.620949	0.000530175
Arl11	ENSMUSG00000043157	0.90001	0.000533829
E230016K23Rik	ENSMUSG00000051832	1.24476	0.00053464
Tmem173	ENSMUSG00000024349	0.598455	0.000548934
She	ENSMUSG00000046280	-0.656871	0.000578331
Mad2l1	ENSMUSG00000029910	1.04517	0.000593577
Socs3	ENSMUSG00000053113	0.68719	0.000655879
Osm	ENSMUSG00000058755	1.27174	0.000662001
Cd300lb	ENSMUSG00000063193	0.882937	0.000702957
Ackr3	ENSMUSG00000044337	-0.616933	0.000744083
Bid	ENSMUSG00000004446	0.932967	0.000744083
Chil1	ENSMUSG00000064246	1.20862	0.00074653
C1qb	ENSMUSG00000036905	0.795433	0.000749678
Bag3	ENSMUSG00000030847	-0.756937	0.000751262
Glipr1	ENSMUSG00000056888	0.632282	0.000758468
Eif1	ENSMUSG00000035530	-0.742746	0.00076017
Clec4a2	ENSMUSG00000030148	1.05353	0.000801902
Gm10872	ENSMUSG00000092920	1.26003	0.000811988
Marcksl1	ENSMUSG00000047945	0.827244	0.000832369
Lap3	ENSMUSG00000039682	0.725741	0.00083743
Tigit	ENSMUSG00000071552	1.27834	0.000885478
Btg1	ENSMUSG00000036478	0.631712	0.000902477
Vmp1	ENSMUSG00000018171	0.790739	0.000902954
Ddx60	ENSMUSG00000037921	1.14719	0.000907107
Dcstamp	ENSMUSG00000022303	1.24168	0.00097274
AU040972	ENSMUSG00000091523	0.846274	0.00107654
Nckap1l	ENSMUSG00000022488	0.613721	0.00108062
Slc2a1	ENSMUSG00000028645	0.602153	0.00111909
Arhgef15	ENSMUSG00000052921	-0.599733	0.00114273
Cdc42ep1	ENSMUSG00000049521	-0.590227	0.00114273
Atoh8	ENSMUSG00000037621	-0.644296	0.00115495
Lgi2	ENSMUSG00000039252	0.820517	0.00116942
Smad6	ENSMUSG00000036867	-0.756739	0.00120333
Nova2	ENSMUSG00000030411	-0.795497	0.00121459
Ctla4	ENSMUSG00000026011	1.25836	0.00123452
Csf2rb	ENSMUSG00000071713	0.656155	0.00129329
Hmgb1-ps7	ENSMUSG00000092281	1.17614	0.00130516
Cxcl9	ENSMUSG00000029417	1.2308	0.00131728
Ccr5	ENSMUSG00000079227	1.09661	0.00131728
Faim2	ENSMUSG00000023011	-0.717232	0.00134086
Cd177	ENSMUSG00000052212	1.22272	0.00134086
Gm2115	ENSMUSG00000097789	-0.991191	0.00136775
Vwa7	ENSMUSG00000007030	-0.961622	0.00136775
Il2ra	ENSMUSG00000026770	1.17174	0.0013893
Mefv	ENSMUSG00000022534	1.24696	0.00140291
Serpina3e-ps	ENSMUSG00000091553	0.931151	0.00142143
Slc52a3	ENSMUSG00000027463	-0.645747	0.00142541
Pim1	ENSMUSG00000024014	0.665655	0.00149901
Noxa1	ENSMUSG00000036805	1.13389	0.00150452
P2ry13	ENSMUSG00000036362	0.844521	0.00150939
Mettl20	ENSMUSG00000039958	0.799477	0.00152202
Kank4	ENSMUSG00000035407	-0.69397	0.00152202
Lgals3bp	ENSMUSG00000033880	0.688385	0.0015658
Lrrc23	ENSMUSG00000030125	0.673599	0.00156839
Nfkbid	ENSMUSG00000036931	0.872756	0.00158564
Adora3	ENSMUSG00000000562	1.08661	0.00158786
Sell	ENSMUSG00000026581	0.910377	0.00168528
Fam154b	ENSMUSG00000038570	0.850462	0.00173399
	ENSMUSG00000108084	1.09722	0.00173843
Pex11a	ENSMUSG00000030545	0.80197	0.00173843
Relb	ENSMUSG00000002983	0.704962	0.00173988
Ankrd55	ENSMUSG00000049985	1.19425	0.00184519
Coro2b	ENSMUSG00000041729	-0.591488	0.00186213
Rasd1	ENSMUSG00000049892	0.997707	0.00193706
Parp9	ENSMUSG00000022906	0.60136	0.00193759
Fgd5	ENSMUSG00000034037	-0.590107	0.00207457
Slc6a20a	ENSMUSG00000036814	1.14039	0.00214676
Prr15l	ENSMUSG00000047040	0.626923	0.00217965
	ENSMUSG00000113389	0.834059	0.00217965
Gnas	ENSMUSG00000027523	-0.771479	0.00228743
Orm2	ENSMUSG00000061540	1.18939	0.00229222
Sod2	ENSMUSG00000006818	0.642516	0.00235038
Btbd19	ENSMUSG00000073771	0.713624	0.00237774
Mks1	ENSMUSG00000034121	0.969854	0.00239181
Ier5l	ENSMUSG00000089762	-0.749405	0.0023943
Ifi204	ENSMUSG00000073489	0.982238	0.0023943
Ccr2	ENSMUSG00000049103	0.839459	0.00244276
C1qa	ENSMUSG00000036887	0.779025	0.0026856
Hhex	ENSMUSG00000024986	-0.597711	0.0027835
Grasp	ENSMUSG00000000531	-0.637744	0.00280091
Ctsc	ENSMUSG00000030560	0.618983	0.00280091
Kcnrg	ENSMUSG00000046168	0.758064	0.00292224
Hspb8	ENSMUSG00000041548	-0.680404	0.0029685
AW112010	ENSMUSG00000075010	0.62208	0.00299324
Ptgir	ENSMUSG00000043017	0.992332	0.00307077
Xaf1	ENSMUSG00000040483	0.701673	0.00309824
Cd48	ENSMUSG00000015355	0.745869	0.0031398
N4bp3	ENSMUSG00000001053	-0.610283	0.0031446
Gpr35	ENSMUSG00000026271	0.715159	0.00316932
Hk3	ENSMUSG00000025877	1.04321	0.00318313
Sectm1b	ENSMUSG00000039364	1.17747	0.00319481
H2-Q6	ENSMUSG00000073409	1.03199	0.00319481
Ctsh	ENSMUSG00000032359	0.587163	0.00319612
Cks1b	ENSMUSG00000028044	0.814114	0.0032115
Nfkbiz	ENSMUSG00000035356	0.693417	0.00329061
Gpr65	ENSMUSG00000021886	1.02611	0.00329482
Il18bp	ENSMUSG00000070427	0.64509	0.00339312
Saa4	ENSMUSG00000040017	0.940938	0.00341029
Gyk	ENSMUSG00000025059	0.934096	0.00343031
Elfn1	ENSMUSG00000048988	-0.672789	0.00344993
Nlrp12	ENSMUSG00000078817	1.13742	0.00347102
Nckap5	ENSMUSG00000049690	-0.63201	0.00353049
Oaz2-ps	ENSMUSG00000083610	-0.929289	0.00358872
Tnfrsf23	ENSMUSG00000037613	0.628995	0.00364418
Ccr7	ENSMUSG00000037944	0.919471	0.00380095
RP23-59N15.4	ENSMUSG00000104348	1.07274	0.00393882
Dnajb1	ENSMUSG00000005483	-0.814238	0.00393882
Plvap	ENSMUSG00000034845	-0.585483	0.00398663
Pdcd1lg2	ENSMUSG00000016498	1.13086	0.00402518
Il16	ENSMUSG00000001741	0.683483	0.00402518
Slfn1	ENSMUSG00000078763	0.984979	0.00405445
Hrh2	ENSMUSG00000034987	0.936527	0.00405445
Amer2	ENSMUSG00000021986	1.15574	0.00415081
S100a9	ENSMUSG00000056071	1.13167	0.00435473
Fxyd1	ENSMUSG00000036570	-0.737123	0.00445177
Itgb6	ENSMUSG00000026971	0.783359	0.00449017
Pigr	ENSMUSG00000026417	1.04437	0.00456774
Rhof	ENSMUSG00000029449	0.666807	0.00465926
Apobr	ENSMUSG00000042759	0.756631	0.00476556
P2ry14	ENSMUSG00000036381	0.669933	0.00491905
Stra6l	ENSMUSG00000028327	0.856708	0.0050532
Slco1a5	ENSMUSG00000063975	1.11172	0.00514076
Chst1	ENSMUSG00000027221	-0.590401	0.00514076
Lemd1	ENSMUSG00000079330	1.13372	0.00514076
Ccdc71l	ENSMUSG00000090946	0.594758	0.00524912
Ifi202b	ENSMUSG00000026535	1.07734	0.00530737
AU022252	ENSMUSG00000078584	-0.614907	0.00550948
Oas2	ENSMUSG00000032690	0.931198	0.00558477
Tbx3	ENSMUSG00000018604	-0.622076	0.00566037
Efcab12	ENSMUSG00000030321	0.667329	0.00586695
Rbm20	ENSMUSG00000043639	-1.08087	0.00586695
Ccl17	ENSMUSG00000031780	1.12353	0.00593569
Sema3g	ENSMUSG00000021904	-0.610204	0.00593569
Cd79b	ENSMUSG00000040592	0.958166	0.00617688
Frmd5	ENSMUSG00000027238	-0.866054	0.00717041
Stk17b	ENSMUSG00000026094	0.781099	0.00722483
Ms4a6b	ENSMUSG00000024677	0.892207	0.00725084
Klf16	ENSMUSG00000035397	-0.631501	0.00730444
Tnfrsf13b	ENSMUSG00000010142	0.839852	0.00731565
Adamts1	ENSMUSG00000022893	-0.718312	0.00759591
Siglece	ENSMUSG00000030474	1.00566	0.00759591
Cntfr	ENSMUSG00000028444	-0.774122	0.00760815
Ccdc17	ENSMUSG00000034035	0.806533	0.0077295
Pla2g7	ENSMUSG00000023913	0.912403	0.00809551
Was	ENSMUSG00000031165	0.658435	0.00810854
Itgam	ENSMUSG00000030786	0.995073	0.00812836
Ifi44	ENSMUSG00000028037	0.953156	0.00812836
Gm6977	ENSMUSG00000084289	0.890748	0.00845352
Slc17a7	ENSMUSG00000070570	-1.01277	0.00859687
Tlr1	ENSMUSG00000044827	0.956728	0.00879995
Stfa2l1	ENSMUSG00000059657	1.07353	0.00879995
Gata4	ENSMUSG00000021944	-0.920605	0.0090036
Ccr8	ENSMUSG00000042262	1.08382	0.00905324
Prkg1	ENSMUSG00000052920	-0.731126	0.00936955
2610002M06Rik	ENSMUSG00000031242	0.605853	0.00937883
Ms4a8a	ENSMUSG00000024730	0.678602	0.00937883
Pign	ENSMUSG00000056536	0.605464	0.00939335
Fcamr	ENSMUSG00000026415	0.834045	0.00939335
Zfp518b	ENSMUSG00000046572	-0.698534	0.00955645
Cd83	ENSMUSG00000015396	0.841197	0.00961856
Cdkal1	ENSMUSG00000006191	0.684481	0.00961856
Fam171a2	ENSMUSG00000034685	-0.702132	0.00962287
Cd300a	ENSMUSG00000034652	0.693937	0.00974237
Trpv2	ENSMUSG00000018507	0.609837	0.00990785
Emilin2	ENSMUSG00000024053	0.715826	0.010054
Dock2	ENSMUSG00000020143	0.61616	0.0104726
Il1a	ENSMUSG00000027399	0.843906	0.0104726
Rad18	ENSMUSG00000030254	0.862287	0.0105457
Tubb4a	ENSMUSG00000062591	-0.761051	0.011005
	ENSMUSG00000115457	-1.06679	0.0111822
Ctss	ENSMUSG00000038642	0.631852	0.011554
Arl4d	ENSMUSG00000034936	-0.800275	0.0115754
Fbxl7	ENSMUSG00000043556	-0.633245	0.0115897
Alox5	ENSMUSG00000025701	0.611203	0.0116384
Gad1-ps	ENSMUSG00000090665	1.06408	0.0117502
Slc12a5	ENSMUSG00000017740	-0.784874	0.0119821
Klf4	ENSMUSG00000003032	-0.682169	0.0119821
Gch1	ENSMUSG00000037580	0.721503	0.0119821
Gm16096	ENSMUSG00000087135	1.02663	0.0121634
Gm15753	ENSMUSG00000082088	0.947586	0.0121688
Il10ra	ENSMUSG00000032089	0.611674	0.0122309
mt-Atp8	ENSMUSG00000064356	-1.03852	0.0123807
Adamtsl2	ENSMUSG00000036040	0.651693	0.0124182
Pecr	ENSMUSG00000026189	0.971268	0.0127901
Relt	ENSMUSG00000008318	0.84551	0.0127901
Parvg	ENSMUSG00000022439	0.601562	0.0127901
Hsd11b2	ENSMUSG00000031891	0.801371	0.0130623
Ryr2	ENSMUSG00000021313	-0.972609	0.0131751
Naip2	ENSMUSG00000078945	0.727004	0.0132091
2610301B20Rik	ENSMUSG00000059482	0.732756	0.0132507
Egr1	ENSMUSG00000038418	0.764939	0.0132547
Tex26	ENSMUSG00000029660	0.764962	0.0132967
Coro6	ENSMUSG00000020836	-0.859326	0.0134278
Shank3	ENSMUSG00000022623	-0.606382	0.0136444
Oasl2	ENSMUSG00000029561	0.663663	0.0138991
Stat1	ENSMUSG00000026104	0.639364	0.0138991
Ear2	ENSMUSG00000072596	-0.758693	0.0141588
Gm8210	ENSMUSG00000094497	-0.824051	0.0143513
Adcy5	ENSMUSG00000022840	-0.635178	0.0144268
Clec4a1	ENSMUSG00000049037	0.641334	0.0146413
H2-Ob	ENSMUSG00000041538	0.869143	0.0147651
Snx22	ENSMUSG00000039452	-0.755082	0.0148219
1700112E06Rik	ENSMUSG00000063458	0.919947	0.0151596
Aqp9	ENSMUSG00000032204	1.00442	0.0151596
Gm6712	ENSMUSG00000072761	1.03652	0.0151625
Fam84a	ENSMUSG00000020607	-0.621809	0.0152195
Zfp367	ENSMUSG00000044934	-0.661715	0.0153751
Olfm4	ENSMUSG00000022026	0.957115	0.0155672
Ifit1	ENSMUSG00000034459	0.79907	0.0157707
Ier3	ENSMUSG00000003541	0.685686	0.0159798
Isg15	ENSMUSG00000035692	0.996506	0.0160187
Slfn2	ENSMUSG00000072620	0.854616	0.0162857
Ly6c2	ENSMUSG00000022584	0.793061	0.0169779
Kcnn2	ENSMUSG00000054477	-0.987834	0.0171074
Sox4	ENSMUSG00000076431	-0.639321	0.0173216
Tnfrsf11a	ENSMUSG00000026321	0.72591	0.0173256
Dusp8	ENSMUSG00000037887	-0.715536	0.0177131
St6galnac5	ENSMUSG00000039037	0.973931	0.0177131
	ENSMUSG00000107608	-1.01576	0.0181172
Dck	ENSMUSG00000029366	0.850526	0.0185247
RP24-286C21.1	ENSMUSG00000103308	0.603588	0.0185896
Glrx	ENSMUSG00000021591	0.794325	0.0186074
Casp4	ENSMUSG00000033538	0.770406	0.0191341
Pglyrp1	ENSMUSG00000030413	0.696454	0.0192195
43166	ENSMUSG00000026977	0.772289	0.0192905
9130230L23Rik	ENSMUSG00000054598	0.833818	0.0192905
Ms4a6c	ENSMUSG00000079419	0.773544	0.0195031
Btla	ENSMUSG00000052013	0.863283	0.019547
Spatc1	ENSMUSG00000049653	1.00979	0.0197638
Hspa1b	ENSMUSG00000090877	-1.00868	0.0197865
Fgl2	ENSMUSG00000039899	0.633477	0.0198443
Ccl8	ENSMUSG00000009185	0.872953	0.0198443
Ttc30b	ENSMUSG00000075273	0.727562	0.0198443
Igj	ENSMUSG00000067149	0.923024	0.0199335
Fam65b	ENSMUSG00000036006	0.588088	0.0201555
Cfp	ENSMUSG00000001128	0.596982	0.0206381
Cd52	ENSMUSG00000000682	0.673191	0.0207562
Cstb	ENSMUSG00000005054	0.588163	0.0207945
Ctnnd2	ENSMUSG00000022240	-0.620584	0.0208151
1700013F07Rik	ENSMUSG00000027886	0.684895	0.0208943
Cdh13	ENSMUSG00000031841	-0.68412	0.0208943
Gm4076	ENSMUSG00000096449	-0.815369	0.0208943
Fscn1	ENSMUSG00000029581	0.644952	0.0210715
Ccnjl	ENSMUSG00000044707	-0.750397	0.0210715
Gm15925	ENSMUSG00000080917	0.883026	0.0211336
Lcp2	ENSMUSG00000002699	0.649314	0.0211498
Casz1	ENSMUSG00000028977	-0.621316	0.0213354
Gm14597	ENSMUSG00000079593	-0.590667	0.0213948
Acvr2b	ENSMUSG00000061393	-0.794493	0.021688
mt-Ts1	ENSMUSG00000064352	-0.990256	0.0222128
Pdpn	ENSMUSG00000028583	0.612891	0.0223366
Rps15a	ENSMUSG00000008683	0.712898	0.0225063
Ccdc153	ENSMUSG00000070306	0.730913	0.0228213
Cox6b2	ENSMUSG00000051811	-0.624925	0.0230806
Ddx52	ENSMUSG00000020677	0.710913	0.023246
Vav1	ENSMUSG00000034116	0.686464	0.0240323
Nppb	ENSMUSG00000029019	-0.814402	0.0240323
Mat1a	ENSMUSG00000037798	0.821307	0.0240323
Ikbke	ENSMUSG00000042349	0.66466	0.0242941
Zbtb20	ENSMUSG00000022708	-0.727394	0.0242941
Gm11827	ENSMUSG00000086765	0.965365	0.024312
S100a1	ENSMUSG00000044080	-0.718881	0.0246175
Eif2ak2	ENSMUSG00000024079	0.649509	0.0247446
Pex26	ENSMUSG00000067825	-0.707296	0.0247585
	ENSMUSG00000105547	0.938057	0.0248129
Sla	ENSMUSG00000022372	0.783945	0.025014
Gpr132	ENSMUSG00000021298	0.841573	0.0250296
Nptx1	ENSMUSG00000025582	-0.606277	0.0253325
Gpt	ENSMUSG00000022546	-0.612365	0.025376
Slc4a3	ENSMUSG00000006576	-0.646279	0.0253906
Prrt4	ENSMUSG00000079654	-0.623546	0.0253906
1110008L16Rik	ENSMUSG00000021023	0.70801	0.0254212
Lax1	ENSMUSG00000051998	0.810882	0.0255277
Phf11d	ENSMUSG00000068245	0.64327	0.0255277
Nppa	ENSMUSG00000041616	-0.867611	0.0255465
	ENSMUSG00000110331	0.735486	0.0257435
Zcchc14	ENSMUSG00000061410	-0.619572	0.0258436
Hcst	ENSMUSG00000064109	0.891515	0.0261645
Piezo2	ENSMUSG00000041482	-0.597107	0.0265862
Sobp	ENSMUSG00000038248	-0.769896	0.0274013
Xirp1	ENSMUSG00000079243	-0.958455	0.0274543
Brinp1	ENSMUSG00000028351	0.836697	0.0274837
Per3	ENSMUSG00000028957	-0.765354	0.0280055
5830416P10Rik	ENSMUSG00000097636	0.959115	0.0284994
Irs1	ENSMUSG00000055980	-0.708513	0.0285699
Snx10	ENSMUSG00000038301	0.697037	0.0291935
Igfbp3	ENSMUSG00000020427	-0.623907	0.0292256
Itga7	ENSMUSG00000025348	0.656468	0.0293507
	ENSMUSG00000113701	0.763815	0.0293677
Hcn4	ENSMUSG00000032338	-0.926537	0.030075
Tbx20	ENSMUSG00000031965	-0.948619	0.0301519
Tlr6	ENSMUSG00000051498	0.90153	0.0302255
Ces2c	ENSMUSG00000061825	0.959085	0.0308538
Dgkg	ENSMUSG00000022861	-0.841156	0.0308538
Gpr155	ENSMUSG00000041762	-0.587569	0.0309765
Nav1	ENSMUSG00000009418	-0.615269	0.0309765
Phf11a	ENSMUSG00000044703	0.897076	0.0309919
N28178	ENSMUSG00000036062	-0.716	0.0310217
Sbk3	ENSMUSG00000085272	-0.944773	0.0312667
Gm20658	ENSMUSG00000093765	0.858238	0.031439
Amot	ENSMUSG00000041688	-0.717873	0.0316429
Rsl1d1	ENSMUSG00000005846	0.666012	0.0317917
Hsf4	ENSMUSG00000033249	-0.772842	0.0322924
Accs	ENSMUSG00000040272	0.658852	0.0326315
Hepacam	ENSMUSG00000046240	-0.923385	0.032633
Cenpq	ENSMUSG00000023919	0.833364	0.0326546
Naa15	ENSMUSG00000063273	0.588039	0.0326868
Lyve1	ENSMUSG00000030787	-0.87105	0.0327695
Cd200r1	ENSMUSG00000022667	0.92617	0.0327695
WI1-1616M8.3	ENSMUSG00000104453	-0.85246	0.0332454
Gm15564	ENSMUSG00000086324	-0.894588	0.0336466
H2-DMb2	ENSMUSG00000037548	0.82482	0.03366
Spag8	ENSMUSG00000066196	0.656484	0.03366
Ighe	ENSMUSG00000087642	0.829419	0.0342454
Nynrin	ENSMUSG00000075592	-0.741919	0.0345736
Gm16026	ENSMUSG00000079455	0.937656	0.0345736
Wdr60	ENSMUSG00000042050	0.707457	0.0345736
Cp	ENSMUSG00000003617	0.65923	0.0345736
Folr4	ENSMUSG00000031933	0.919464	0.0347819
Rac2	ENSMUSG00000033220	0.608566	0.0347929
Sp110	ENSMUSG00000070034	0.890255	0.0352026
Mbd4	ENSMUSG00000030322	0.681673	0.0353425
Ighd	ENSMUSG00000104213	0.86936	0.0357856
Ly86	ENSMUSG00000021423	0.65491	0.0358666
Tnfaip8	ENSMUSG00000062210	0.632445	0.0360332
9230117E06Rik	ENSMUSG00000089874	-0.704821	0.0360631
Klhl30	ENSMUSG00000026308	-0.937583	0.0360631
Rabl3	ENSMUSG00000022827	0.731293	0.0360643
Usp18	ENSMUSG00000030107	0.726696	0.0360643
Tmsb10	ENSMUSG00000079523	-0.604668	0.0365871
D630045J12Rik	ENSMUSG00000063455	-0.661903	0.0368479
Smad9	ENSMUSG00000027796	-0.656607	0.0377619
Cyp1b1	ENSMUSG00000024087	0.650164	0.0382513
Nacad	ENSMUSG00000041073	-0.585011	0.0382513
Klk10	ENSMUSG00000030693	0.926084	0.0382513
Tet3	ENSMUSG00000034832	-0.594753	0.0386328
1700037F24Rik	ENSMUSG00000097540	0.592847	0.0390215
Lox	ENSMUSG00000024529	0.792235	0.0391522
Dusp2	ENSMUSG00000027368	0.890715	0.0393127
Cks2	ENSMUSG00000062248	0.742333	0.0397069
Dera	ENSMUSG00000030225	0.653667	0.0397073
Rgs1	ENSMUSG00000026358	0.850548	0.0403322
	ENSMUSG00000107191	0.910906	0.0404035
Adap2os	ENSMUSG00000086507	-0.903826	0.0408157
Mrgpra2b	ENSMUSG00000096719	0.788648	0.0408805
Mndal	ENSMUSG00000090272	0.71955	0.0410245
Milr1	ENSMUSG00000040528	0.845776	0.0411629
Hsph1	ENSMUSG00000029657	-0.725164	0.0414934
Prkcg	ENSMUSG00000078816	-0.711416	0.0414934
Cyp4f18	ENSMUSG00000003484	0.752445	0.0414934
Shh	ENSMUSG00000002633	0.801892	0.0424298
Pdcd1	ENSMUSG00000026285	0.903641	0.0425169
AI607873	ENSMUSG00000073490	0.668726	0.0431113
Gm15848	ENSMUSG00000086706	0.910117	0.0432467
Tspyl3	ENSMUSG00000074671	0.732113	0.044081
Bank1	ENSMUSG00000037922	0.82753	0.0441271
Spp1	ENSMUSG00000029304	0.758149	0.0441345
Ccdc39	ENSMUSG00000027676	0.868153	0.0441966
Spen	ENSMUSG00000040761	-0.61817	0.044977
Gm11951	ENSMUSG00000079889	0.734976	0.0454577
Cd226	ENSMUSG00000034028	0.820593	0.0458138
Itih1	ENSMUSG00000006529	0.903337	0.0459503
H2-Oa	ENSMUSG00000024334	0.864469	0.0460832
Fam46b	ENSMUSG00000046694	0.646782	0.046086
Akap6	ENSMUSG00000061603	-0.859865	0.046125
Trim7	ENSMUSG00000040350	0.736451	0.0463615
Cxcr5	ENSMUSG00000047880	0.818408	0.0469276
Tmem8c	ENSMUSG00000009214	0.896367	0.0469863
Gm17087	ENSMUSG00000099104	-0.852988	0.0471485
Melk	ENSMUSG00000035683	0.876747	0.0471485
Lrrc74b	ENSMUSG00000022759	0.605634	0.0475866
Tnfsf8	ENSMUSG00000028362	0.888217	0.0479351
Gm12328	ENSMUSG00000081552	0.772379	0.0479351
Lmod2	ENSMUSG00000029683	-0.854409	0.0481297
Slamf9	ENSMUSG00000026548	0.607895	0.0483379
Lgals2	ENSMUSG00000043501	-0.756602	0.0486982
Orm1	ENSMUSG00000039196	0.848416	0.0486982
Myh6	ENSMUSG00000040752	-0.875707	0.0486982
	ENSMUSG00000111212	-0.796753	0.0486982
Mx1	ENSMUSG00000000386	0.898647	0.0487111
2810417H13Rik	ENSMUSG00000040204	0.900951	0.0487111
Ccdc151	ENSMUSG00000039632	0.630049	0.0487345
Igkv12-46	ENSMUSG00000076564	0.855013	0.0487564
Ppp1r3d	ENSMUSG00000049999	0.650873	0.0488897
Serpina3f	ENSMUSG00000066363	0.85761	0.0492723
Cyp8b1	ENSMUSG00000050445	-0.842426	0.0493221
Hat1	ENSMUSG00000027018	0.668661	0.0493221
Cd86	ENSMUSG00000022901	0.810093	0.0494172
Ccr6	ENSMUSG00000040899	0.888592	0.0494309
Cd101	ENSMUSG00000086564	0.859392	0.0497203

## Sheet: 6 weeks
Gene name	Ensembl ID	log2FoldChange	Adjusted p-value
Mmp12	ENSMUSG00000049723	3.94256	3.48432e-70
Lcn2	ENSMUSG00000026822	1.89834	2.24691e-27
Fcgr2b	ENSMUSG00000026656	1.86318	1.50586e-26
Il1rn	ENSMUSG00000026981	2.40564	2.97516e-26
Ccl6	ENSMUSG00000018927	1.71937	4.14124e-24
Wfdc17	ENSMUSG00000069792	2.56759	1.75376e-23
Cyp4a12a	ENSMUSG00000066071	2.97346	1.99454e-21
Clec4n	ENSMUSG00000023349	2.3987	1.91868e-20
Ccl9	ENSMUSG00000019122	1.94127	6.30896e-20
Mt1	ENSMUSG00000031765	1.22776	1.56512e-18
Ccl3	ENSMUSG00000000982	2.13075	3.35545e-18
Gpnmb	ENSMUSG00000029816	1.70261	3.32221e-17
Serpina3n	ENSMUSG00000021091	1.76219	5.62536e-17
Spp1	ENSMUSG00000029304	2.12266	2.09934e-16
Vnn1	ENSMUSG00000037440	2.13751	4.98289e-16
Trem2	ENSMUSG00000023992	2.19433	2.16575e-15
	ENSMUSG00000112023	1.67194	2.16575e-15
Cd300lf	ENSMUSG00000047798	1.62979	3.30448e-15
Irg1	ENSMUSG00000022126	2.36176	6.49355e-14
Ctsd	ENSMUSG00000007891	1.16	6.49355e-14
AA467197	ENSMUSG00000033213	2.4153	6.49355e-14
Zranb3	ENSMUSG00000036086	2.22237	9.74471e-14
Cd33	ENSMUSG00000004609	1.4089	1.76572e-13
Proz	ENSMUSG00000031445	1.57827	2.2792e-13
Ccl4	ENSMUSG00000018930	2.13996	1.216e-12
Zc3h12a	ENSMUSG00000042677	1.02441	1.29895e-12
C3ar1	ENSMUSG00000040552	1.52443	1.80802e-12
Hal	ENSMUSG00000020017	1.86905	2.31912e-12
Ctsk	ENSMUSG00000028111	1.68614	5.06872e-12
Mmp19	ENSMUSG00000025355	1.19812	5.88615e-12
Nfkbie	ENSMUSG00000023947	1.07756	7.4949e-12
Ctsb	ENSMUSG00000021939	0.764947	1.44642e-11
Slc11a1	ENSMUSG00000026177	1.41776	1.8235e-11
Tlr13	ENSMUSG00000033777	1.38013	2.39893e-11
Saa3	ENSMUSG00000040026	1.97307	6.11934e-11
AI427809	ENSMUSG00000086712	2.01779	6.15704e-11
E230016K23Rik	ENSMUSG00000051832	2.0146	6.33096e-11
Slc26a4	ENSMUSG00000020651	2.00705	1.09728e-10
Mt2	ENSMUSG00000031762	1.56283	1.43965e-10
Hk3	ENSMUSG00000025877	1.82989	1.81388e-10
Lgals3	ENSMUSG00000050335	0.973235	2.07272e-10
Ly6i	ENSMUSG00000022586	2.07237	2.09783e-10
Hdac9	ENSMUSG00000004698	1.38284	2.67827e-10
Cd68	ENSMUSG00000018774	0.992542	3.57185e-10
Itgax	ENSMUSG00000030789	0.992455	5.45048e-10
Awat1	ENSMUSG00000015665	2.0346	5.45048e-10
Clec5a	ENSMUSG00000029915	1.91858	6.69146e-10
Slc7a11	ENSMUSG00000027737	1.81157	6.80425e-10
Msr1	ENSMUSG00000025044	1.67774	6.8084e-10
Psap	ENSMUSG00000004207	0.817959	6.91942e-10
Hes2	ENSMUSG00000028940	-1.96042	6.91942e-10
Timp1	ENSMUSG00000001131	1.48718	7.45581e-10
Fam46b	ENSMUSG00000046694	1.4143	7.83175e-10
Fam20c	ENSMUSG00000025854	1.23465	1.17558e-09
Serpina3h	ENSMUSG00000041449	1.23013	1.4738e-09
Mab21l3	ENSMUSG00000044313	1.90133	1.52778e-09
Ccl2	ENSMUSG00000035385	1.82675	1.85902e-09
Ccr1	ENSMUSG00000025804	1.35971	5.41826e-09
Stra6l	ENSMUSG00000028327	1.41813	6.72517e-09
Ms4a8a	ENSMUSG00000024730	1.16913	8.1508e-09
Il1r2	ENSMUSG00000026073	1.84769	8.8466e-09
Ankrd33b	ENSMUSG00000022237	-0.845719	2.51369e-08
Tnfrsf23	ENSMUSG00000037613	0.981335	3.13057e-08
Syn1	ENSMUSG00000037217	1.22047	3.25235e-08
Csf2ra	ENSMUSG00000059326	0.921826	3.72163e-08
Mmp2	ENSMUSG00000031740	0.952318	4.17979e-08
Ch25h	ENSMUSG00000050370	1.59931	4.5983e-08
Fcgr3	ENSMUSG00000059498	1.08413	4.79288e-08
Sftpd	ENSMUSG00000021795	1.07985	5.9926e-08
Lgmn	ENSMUSG00000021190	0.614541	6.86822e-08
Basp1	ENSMUSG00000045763	1.03322	9.75156e-08
Tmem86a	ENSMUSG00000010307	0.882933	1.11863e-07
Psrc1	ENSMUSG00000068744	1.52522	2.19905e-07
Serpina3g	ENSMUSG00000041481	0.977054	2.24059e-07
Zbtb46	ENSMUSG00000027583	-0.817039	2.46926e-07
Banp	ENSMUSG00000025316	-1.07663	2.64103e-07
Adamtsl2	ENSMUSG00000036040	1.04341	4.69312e-07
Hspa8	ENSMUSG00000015656	-0.962315	4.81429e-07
Pld3	ENSMUSG00000003363	0.765822	6.40093e-07
Gla	ENSMUSG00000031266	0.883341	6.40093e-07
Ctsz	ENSMUSG00000016256	0.894582	8.29508e-07
Cd53	ENSMUSG00000040747	0.923241	8.67474e-07
Cxcl2	ENSMUSG00000058427	1.49305	9.81921e-07
Sox7	ENSMUSG00000063060	-0.857361	1.07961e-06
Cd14	ENSMUSG00000051439	1.04939	1.35284e-06
Hif3a	ENSMUSG00000004328	1.52925	1.40428e-06
Itgb2	ENSMUSG00000000290	0.725733	1.60122e-06
Cd80	ENSMUSG00000075122	1.53649	1.68927e-06
Scgb1c1	ENSMUSG00000038801	-1.3149	1.69454e-06
Rnase2a	ENSMUSG00000047222	1.62557	1.82798e-06
Srgn	ENSMUSG00000020077	0.82298	2.33733e-06
Fkbp5	ENSMUSG00000024222	1.35797	2.45816e-06
Nlrp3	ENSMUSG00000032691	1.19521	2.4602e-06
C1qb	ENSMUSG00000036905	0.982407	2.8017e-06
Lrg1	ENSMUSG00000037095	0.999363	2.81835e-06
P2ry14	ENSMUSG00000036381	0.939244	3.02821e-06
Fcrlb	ENSMUSG00000070524	1.50579	3.21356e-06
Fcer1g	ENSMUSG00000058715	0.817643	3.22818e-06
Ms4a7	ENSMUSG00000024672	1.40186	3.4119e-06
Ctss	ENSMUSG00000038642	0.93584	3.71402e-06
C1qc	ENSMUSG00000036896	0.941035	3.72138e-06
Clec4d	ENSMUSG00000030144	1.53849	4.27628e-06
Ucp2	ENSMUSG00000033685	0.684381	4.43186e-06
Adora3	ENSMUSG00000000562	1.39787	5.16978e-06
C1qtnf6	ENSMUSG00000022440	0.890704	5.34158e-06
Rph3a	ENSMUSG00000029608	1.58983	7.92801e-06
Ifi30	ENSMUSG00000031838	0.597048	7.995e-06
Ctgf	ENSMUSG00000019997	1.02959	8.30304e-06
Fcgr4	ENSMUSG00000059089	1.11977	8.73125e-06
Gusb	ENSMUSG00000025534	0.603516	9.7808e-06
Tbxas1	ENSMUSG00000029925	0.858164	9.78304e-06
Ctsh	ENSMUSG00000032359	0.759643	9.82537e-06
Upk1a	ENSMUSG00000006313	-1.42215	9.82537e-06
Cxcl1	ENSMUSG00000029380	1.33998	1.06768e-05
Gja5	ENSMUSG00000057123	-0.814114	1.25586e-05
Lhfpl2	ENSMUSG00000045312	0.998177	1.26272e-05
Trim65	ENSMUSG00000054517	-0.909259	1.26272e-05
Tarm1	ENSMUSG00000053338	1.53553	1.26635e-05
Malt1	ENSMUSG00000032688	0.909365	1.35659e-05
Gpr182	ENSMUSG00000058396	-0.746564	1.42319e-05
Tnfrsf9	ENSMUSG00000028965	1.41132	1.44593e-05
1190002N15Rik	ENSMUSG00000045414	-0.676621	1.72758e-05
Tnfrsf26	ENSMUSG00000045362	0.991203	1.84485e-05
Steap4	ENSMUSG00000012428	1.29459	1.87655e-05
Csf2rb	ENSMUSG00000071713	0.777648	1.95877e-05
Gas2l3	ENSMUSG00000074802	1.22294	2.04285e-05
Mcam	ENSMUSG00000032135	-0.626006	2.04285e-05
Pde4b	ENSMUSG00000028525	-0.862063	2.06271e-05
Hmox1	ENSMUSG00000005413	0.849619	2.06271e-05
Igha	ENSMUSG00000095079	1.36921	2.07252e-05
Hoxb5	ENSMUSG00000038700	-0.729734	2.08196e-05
Tm4sf19	ENSMUSG00000079625	1.45801	2.2151e-05
Sema6b	ENSMUSG00000001227	0.822121	2.21625e-05
Apobec1	ENSMUSG00000040613	0.910847	2.31444e-05
B430306N03Rik	ENSMUSG00000043740	1.42181	2.31444e-05
Arrdc2	ENSMUSG00000002910	0.961145	2.61106e-05
Ctsc	ENSMUSG00000030560	0.760798	2.7999e-05
Dnajb1	ENSMUSG00000005483	-1.02358	3.54128e-05
Mfap4	ENSMUSG00000042436	0.851908	3.54128e-05
Ptafr	ENSMUSG00000056529	1.10241	3.57644e-05
Rab20	ENSMUSG00000031504	1.0508	3.57644e-05
Wipf3	ENSMUSG00000086040	0.943086	3.63714e-05
Pcdh12	ENSMUSG00000024440	-0.819401	4.09681e-05
Mmp8	ENSMUSG00000005800	1.24114	4.11829e-05
Cd300a	ENSMUSG00000034652	0.929351	4.49512e-05
Bst1	ENSMUSG00000029082	0.934251	4.49512e-05
Cpne5	ENSMUSG00000024008	-0.955478	4.9451e-05
Zfpm1	ENSMUSG00000049577	-0.630925	4.9451e-05
AI607873	ENSMUSG00000073490	1.05637	4.96929e-05
Slc6a20a	ENSMUSG00000036814	1.35607	5.93282e-05
Nabp1	ENSMUSG00000026107	1.0671	6.29699e-05
Rasl10b	ENSMUSG00000020684	1.33558	6.29699e-05
Nr2f2	ENSMUSG00000030551	-0.60478	6.29699e-05
Lincenc1	ENSMUSG00000078952	1.00606	6.29699e-05
Lemd1	ENSMUSG00000079330	1.46135	6.29699e-05
Abca1	ENSMUSG00000015243	0.951084	6.36508e-05
Hsd11b2	ENSMUSG00000031891	1.0835	6.52595e-05
Mtmr4	ENSMUSG00000018401	-0.69046	6.52595e-05
F7	ENSMUSG00000031443	0.778697	6.98972e-05
Mtss1l	ENSMUSG00000033763	-0.745739	7.12184e-05
Ms4a6d	ENSMUSG00000024679	1.00835	7.275e-05
Noxa1	ENSMUSG00000036805	1.31363	7.52498e-05
Pon1	ENSMUSG00000002588	-1.18755	7.71085e-05
Capg	ENSMUSG00000056737	0.732531	8.7469e-05
Tmem37	ENSMUSG00000050777	0.867642	8.77102e-05
Hcar2	ENSMUSG00000045502	1.16259	8.8482e-05
Il7r	ENSMUSG00000003882	0.980258	8.8482e-05
Nlrp1a	ENSMUSG00000069830	-0.867718	8.8482e-05
Ptger2	ENSMUSG00000037759	1.16518	9.07724e-05
Sema7a	ENSMUSG00000038264	0.834628	9.2081e-05
Cbfa2t3	ENSMUSG00000006362	-0.612514	9.2579e-05
Sstr2	ENSMUSG00000047904	-1.25797	0.000101333
Eln	ENSMUSG00000029675	1.05492	0.000110204
Igkv10-96	ENSMUSG00000094420	1.3417	0.000111732
Ctps	ENSMUSG00000028633	0.733575	0.000129981
Hbegf	ENSMUSG00000024486	0.855576	0.000136046
Bcl2l1	ENSMUSG00000007659	0.694912	0.000143833
Plk3	ENSMUSG00000028680	0.721245	0.000166524
Tnfrsf4	ENSMUSG00000029075	1.21677	0.000166524
C5ar1	ENSMUSG00000049130	0.682096	0.000166524
P2ry6	ENSMUSG00000048779	0.607501	0.000169361
Il1f9	ENSMUSG00000044103	1.37017	0.000185979
Pigr	ENSMUSG00000026417	1.23837	0.000204984
Ubfd1	ENSMUSG00000030870	-0.638576	0.000204984
	ENSMUSG00000108015	1.09587	0.000230427
Rnf128	ENSMUSG00000031438	1.3437	0.000242451
Fgd5	ENSMUSG00000034037	-0.643736	0.000262628
Espl1	ENSMUSG00000058290	1.05345	0.000269335
Tgfbi	ENSMUSG00000035493	0.730181	0.000276591
Birc3	ENSMUSG00000032000	0.662886	0.000282038
Cd63	ENSMUSG00000025351	0.893704	0.000283788
C1qa	ENSMUSG00000036887	0.864121	0.000283788
Myo5a	ENSMUSG00000034593	0.711491	0.00031247
Arg2	ENSMUSG00000021125	1.18576	0.000313286
Faim2	ENSMUSG00000023011	-0.751557	0.000321107
Glul	ENSMUSG00000026473	0.681997	0.000321107
	ENSMUSG00000113701	1.09879	0.000326154
Gm14548	ENSMUSG00000074417	0.942846	0.000378434
Caskin2	ENSMUSG00000034471	-0.601294	0.000386248
Prune2	ENSMUSG00000039126	0.800631	0.00039094
Cstb	ENSMUSG00000005054	0.761095	0.000393198
Hsph1	ENSMUSG00000029657	-1.02806	0.000426692
Fcamr	ENSMUSG00000026415	1.00396	0.000427121
Cd84	ENSMUSG00000038147	0.79868	0.000435285
Plek	ENSMUSG00000020120	0.678214	0.000469259
Adam8	ENSMUSG00000025473	0.692471	0.000497829
Foxp3	ENSMUSG00000039521	1.17148	0.00051294
6330416G13Rik	ENSMUSG00000045917	0.674344	0.000512979
Sec1	ENSMUSG00000040364	1.13151	0.000547488
Mpeg1	ENSMUSG00000046805	0.605932	0.000550987
	ENSMUSG00000105283	1.29758	0.000560985
Fam214a	ENSMUSG00000034858	0.724833	0.000565929
Arhgef15	ENSMUSG00000052921	-0.601575	0.000571928
Lilra6	ENSMUSG00000030427	0.633455	0.000586169
Cybrd1	ENSMUSG00000027015	-0.644643	0.000622197
Laptm5	ENSMUSG00000028581	0.630344	0.000632834
Dll1	ENSMUSG00000014773	-0.908038	0.000642139
Reck	ENSMUSG00000028476	-0.632637	0.000652923
B2m	ENSMUSG00000060802	0.602728	0.000666574
Iqgap3	ENSMUSG00000028068	1.11644	0.000666574
Havcr2	ENSMUSG00000020399	0.989811	0.000666574
Ass1	ENSMUSG00000076441	0.587197	0.000666574
Scamp5	ENSMUSG00000040722	1.10634	0.000666574
Lpl	ENSMUSG00000015568	0.666705	0.00068905
Tyrobp	ENSMUSG00000030579	0.689352	0.000722868
Aqp9	ENSMUSG00000032204	1.23982	0.000755927
Il1rl2	ENSMUSG00000070942	0.83004	0.000815395
Kank4	ENSMUSG00000035407	-0.698748	0.000815395
Wee1	ENSMUSG00000031016	0.727193	0.000834464
	ENSMUSG00000115426	1.01464	0.000862853
Mettl20	ENSMUSG00000039958	0.79946	0.000870254
Dusp8	ENSMUSG00000037887	-0.872068	0.000899331
Pdk4	ENSMUSG00000019577	1.11622	0.000971356
Gas7	ENSMUSG00000033066	0.745516	0.00100399
Ptgir	ENSMUSG00000043017	1.04339	0.00102215
Gm11827	ENSMUSG00000086765	1.22894	0.00106757
N28178	ENSMUSG00000036062	-0.93321	0.00111097
Nova2	ENSMUSG00000030411	-0.774823	0.00111789
Gm15895	ENSMUSG00000085068	1.18398	0.00129119
	ENSMUSG00000105954	1.18652	0.00137183
Sh3pxd2b	ENSMUSG00000040711	0.673515	0.00137183
Micall2	ENSMUSG00000036718	0.760223	0.00137183
Cks1b	ENSMUSG00000028044	0.846017	0.00140024
H2-M2	ENSMUSG00000016283	1.22687	0.00140753
Galns	ENSMUSG00000015027	0.62965	0.00141561
Arnt2	ENSMUSG00000015709	1.0802	0.00141561
Rtp3	ENSMUSG00000066319	-0.800234	0.00144703
Pde5a	ENSMUSG00000053965	-0.68057	0.00147911
Ncf4	ENSMUSG00000071715	0.792474	0.00155161
Cd300lb	ENSMUSG00000063193	0.811926	0.00155601
Vnn3	ENSMUSG00000020010	1.09811	0.00161497
Mafb	ENSMUSG00000074622	0.679977	0.00161749
Fam84a	ENSMUSG00000020607	-0.723224	0.0016517
Gbp4	ENSMUSG00000079363	-0.68423	0.00166683
Apc2	ENSMUSG00000020135	-0.975303	0.00166761
Slc7a5	ENSMUSG00000040010	0.917506	0.00171428
Mettl21e	ENSMUSG00000046828	1.22967	0.00175601
Ccl22	ENSMUSG00000031779	0.94186	0.00175601
Stip1	ENSMUSG00000024966	-0.704185	0.00179869
Arl11	ENSMUSG00000043157	0.804084	0.00188449
Pcdh18	ENSMUSG00000037892	-1.02403	0.00194953
N4bp3	ENSMUSG00000001053	-0.613295	0.0020377
Pde4c	ENSMUSG00000031842	1.03211	0.00205331
Kif26a	ENSMUSG00000021294	-0.61865	0.00206352
Siglecf	ENSMUSG00000039013	-0.831903	0.00211579
Ccr5	ENSMUSG00000079227	1.04451	0.00212138
Gpr84	ENSMUSG00000063234	1.20937	0.00212138
Avpr1a	ENSMUSG00000020123	-1.21013	0.0022178
Adamts15	ENSMUSG00000033453	0.83453	0.0022178
Fam101a	ENSMUSG00000037962	-1.13021	0.00226523
	ENSMUSG00000112148	1.12292	0.00233159
Ripply3	ENSMUSG00000022941	-0.647434	0.00234834
Ppp1r3c	ENSMUSG00000067279	-0.813789	0.00235056
BC021614	ENSMUSG00000058216	0.787271	0.00237657
Clec7a	ENSMUSG00000079293	0.876361	0.00239918
Slc5a3	ENSMUSG00000089774	-0.945578	0.00242812
Pik3ip1	ENSMUSG00000034614	0.787721	0.00242812
Cd177	ENSMUSG00000052212	1.163	0.00242812
Galnt6	ENSMUSG00000037280	0.928157	0.00243523
Mmp25	ENSMUSG00000023903	0.890096	0.00253689
Gap43	ENSMUSG00000047261	-0.683231	0.00255203
Chordc1	ENSMUSG00000001774	-0.782396	0.00256434
1810010H24Rik	ENSMUSG00000078607	-0.596383	0.00259903
Dcstamp	ENSMUSG00000022303	1.17056	0.00260392
Espn	ENSMUSG00000028943	-0.610874	0.00260392
Srxn1	ENSMUSG00000032802	0.595615	0.00267515
Cyba	ENSMUSG00000006519	0.63731	0.00274866
Map3k6	ENSMUSG00000028862	0.787067	0.00282472
Nnat	ENSMUSG00000067786	0.786491	0.00289314
Klf4	ENSMUSG00000003032	-0.739393	0.00291069
Glb1	ENSMUSG00000045594	0.764026	0.00294491
Sirpb1b	ENSMUSG00000095028	1.1089	0.0029621
Ncf1	ENSMUSG00000015950	0.61495	0.00301605
Fcer2a	ENSMUSG00000005540	0.978574	0.00311237
Treml2	ENSMUSG00000071068	0.828658	0.00316434
Gm27252	ENSMUSG00000098708	1.13977	0.00329357
Mdk	ENSMUSG00000027239	0.637854	0.00333118
Aoah	ENSMUSG00000021322	1.09093	0.00342271
Apoe	ENSMUSG00000002985	0.634407	0.00342886
Ccr8	ENSMUSG00000042262	1.17096	0.00343735
Prc1	ENSMUSG00000038943	1.04738	0.00351874
Il1b	ENSMUSG00000027398	1.02448	0.00351874
Acss2	ENSMUSG00000027605	-0.701232	0.00352966
Nrarp	ENSMUSG00000078202	-0.728086	0.00352966
Lrrc32	ENSMUSG00000090958	-0.6463	0.00352966
Itgb6	ENSMUSG00000026971	0.772477	0.00359179
Rnf144a	ENSMUSG00000020642	-0.604604	0.00362823
Mkks	ENSMUSG00000027274	-0.786801	0.00365397
Txnl4a	ENSMUSG00000057130	-0.592191	0.00367751
Wbscr27	ENSMUSG00000040557	0.676174	0.00389574
Clu	ENSMUSG00000022037	0.611444	0.003916
Acp5	ENSMUSG00000001348	0.602034	0.00402566
RP24-443M8.2	ENSMUSG00000103174	0.891445	0.00420627
Nptx1	ENSMUSG00000025582	-0.691985	0.00429662
Cxcr2	ENSMUSG00000026180	0.900222	0.00431122
Dnaja1	ENSMUSG00000028410	-0.866163	0.00445496
Fabp5	ENSMUSG00000027533	0.801941	0.00445496
Stac2	ENSMUSG00000017400	0.697486	0.00472896
Cyp7b1	ENSMUSG00000039519	0.878001	0.00474349
Tacc3	ENSMUSG00000037313	0.993485	0.00480385
Zmynd15	ENSMUSG00000040829	0.825834	0.00497282
Ccdc42	ENSMUSG00000045915	-0.971562	0.00497282
Upk2	ENSMUSG00000041523	-1.01255	0.00497303
Il2ra	ENSMUSG00000026770	1.05651	0.00499183
	ENSMUSG00000107225	1.12726	0.00506619
Emilin2	ENSMUSG00000024053	0.734253	0.00513378
A930017K11Rik	ENSMUSG00000025727	0.75912	0.00513378
Gfod1	ENSMUSG00000051335	-0.59218	0.00556975
Zfp385b	ENSMUSG00000027016	0.853063	0.00571523
Trem1	ENSMUSG00000042265	0.995563	0.0057909
Icos	ENSMUSG00000026009	0.913681	0.00584464
Gadd45g	ENSMUSG00000021453	1.06614	0.00595895
Ccl12	ENSMUSG00000035352	1.10084	0.0061578
Tigit	ENSMUSG00000071552	1.11151	0.00625612
Atp6v0d2	ENSMUSG00000028238	0.666818	0.00625612
Cfp	ENSMUSG00000001128	0.643778	0.0064535
Ncapg	ENSMUSG00000015880	1.03444	0.00659155
Tcf19	ENSMUSG00000050410	0.788702	0.00660172
Bmp3	ENSMUSG00000029335	-0.602262	0.00681192
Grin2b	ENSMUSG00000030209	-1.10271	0.00684909
Itga7	ENSMUSG00000025348	0.73977	0.00689589
Mcm10	ENSMUSG00000026669	1.07829	0.00696133
Cyp2f2	ENSMUSG00000052974	-0.804426	0.00713194
Has3	ENSMUSG00000031910	0.761959	0.00722734
Fkbp4	ENSMUSG00000030357	-0.628052	0.00730413
Alox5	ENSMUSG00000025701	0.616755	0.00745937
Parvg	ENSMUSG00000022439	0.611565	0.00749125
Alpk2	ENSMUSG00000032845	1.09128	0.00767972
Gtse1	ENSMUSG00000022385	0.996821	0.00778503
Dlgap5	ENSMUSG00000037544	1.05495	0.00780604
Klf16	ENSMUSG00000035397	-0.609529	0.00807073
Csf3r	ENSMUSG00000028859	0.849306	0.00813639
Vav1	ENSMUSG00000034116	0.749495	0.00818733
Cdca3	ENSMUSG00000023505	1.01387	0.00826887
Ska3	ENSMUSG00000021965	1.09688	0.00826887
Cdk1	ENSMUSG00000019942	1.0603	0.0086198
Zbtb8b	ENSMUSG00000048485	1.08328	0.00878942
Cd209a	ENSMUSG00000031494	-0.99395	0.00878942
Pkib	ENSMUSG00000019876	0.97392	0.00878942
Gm13710	ENSMUSG00000087362	1.09071	0.00878942
Klf2	ENSMUSG00000055148	-0.599721	0.00905097
Slamf1	ENSMUSG00000015316	0.944044	0.00911009
Cpxm1	ENSMUSG00000027408	0.686607	0.00911009
Hspa2	ENSMUSG00000059970	-0.744533	0.00915765
Il18rap	ENSMUSG00000026068	0.888895	0.0092452
Cnrip1	ENSMUSG00000044629	-0.633128	0.00928558
BC018473	ENSMUSG00000056032	0.914993	0.00943959
Sox11	ENSMUSG00000063632	-0.896263	0.00943959
Csf2rb2	ENSMUSG00000071714	0.665599	0.00948165
Lgi2	ENSMUSG00000039252	0.680857	0.00953481
Cyp4f18	ENSMUSG00000003484	0.863984	0.00972097
Hpgds	ENSMUSG00000029919	1.0683	0.00984513
Lrrc63	ENSMUSG00000021997	1.07876	0.00991989
Smad6	ENSMUSG00000036867	-0.626416	0.00999876
Serpina3i	ENSMUSG00000079014	0.945639	0.0105307
Mki67	ENSMUSG00000031004	1.01413	0.0105518
Adora1	ENSMUSG00000042429	0.891189	0.0110087
Inhba	ENSMUSG00000041324	0.959992	0.0113297
Hspa1b	ENSMUSG00000090877	-1.06672	0.0114129
Pilra	ENSMUSG00000046245	0.617289	0.0114129
Melk	ENSMUSG00000035683	1.02498	0.0116512
Scgb1a1	ENSMUSG00000024653	-0.721122	0.0120415
D630003M21Rik	ENSMUSG00000037813	0.938461	0.0120415
Accs	ENSMUSG00000040272	0.712427	0.0122366
Fmn1	ENSMUSG00000044042	0.783956	0.0125875
Cldn10	ENSMUSG00000022132	-0.91188	0.0127452
	ENSMUSG00000109244	0.699911	0.0127452
Adrb3	ENSMUSG00000031489	-0.917533	0.0128619
C1rl	ENSMUSG00000038527	0.971085	0.0134705
RP23-59N15.4	ENSMUSG00000104348	0.954872	0.0134705
Ly9	ENSMUSG00000004707	0.676036	0.0138411
Lrrc26	ENSMUSG00000026961	-0.816391	0.0138461
Zfp846	ENSMUSG00000058192	-0.607321	0.0138461
Tlr2	ENSMUSG00000027995	0.608228	0.0142507
Mybpc3	ENSMUSG00000002100	1.04112	0.0147437
Serpina3e-ps	ENSMUSG00000091553	0.76553	0.0154669
Cacna1f	ENSMUSG00000031142	1.03037	0.0157851
Chrm1	ENSMUSG00000032773	-0.726094	0.0159522
Gm2115	ENSMUSG00000097789	-0.804665	0.0160838
H2-DMb1	ENSMUSG00000079547	0.748704	0.0160891
Gm26825	ENSMUSG00000097554	-0.738953	0.0162263
Ksr2	ENSMUSG00000061578	1.01817	0.0162494
Cenpe	ENSMUSG00000045328	1.02743	0.0164272
Ces1f	ENSMUSG00000031725	-0.968917	0.0167676
5430419D17Rik	ENSMUSG00000006204	1.02975	0.0167676
Slc39a2	ENSMUSG00000072572	0.879479	0.0167677
Pla2g2d	ENSMUSG00000041202	0.993415	0.0177092
Kcng1	ENSMUSG00000074575	1.00982	0.0178467
Hspa1a	ENSMUSG00000091971	-1.00269	0.0178467
Fjx1	ENSMUSG00000075012	0.77593	0.0178903
Oas3	ENSMUSG00000032661	0.931944	0.0181869
Igkc	ENSMUSG00000076609	0.89796	0.018341
Rarb	ENSMUSG00000017491	-0.913512	0.0187603
Slc27a1	ENSMUSG00000031808	0.641666	0.018799
Igj	ENSMUSG00000067149	0.913267	0.019846
Itgam	ENSMUSG00000030786	0.905442	0.0199845
Glb1l	ENSMUSG00000026200	0.704274	0.0200143
Vtcn1	ENSMUSG00000051076	-0.806645	0.0203271
Mefv	ENSMUSG00000022534	1.00577	0.0203589
Mfsd2a	ENSMUSG00000028655	-0.798816	0.0205893
	ENSMUSG00000115662	-0.886795	0.0208123
Rgcc	ENSMUSG00000022018	0.741855	0.020819
Gm6977	ENSMUSG00000084289	0.794101	0.0213363
Xrcc2	ENSMUSG00000028933	-0.85891	0.0214162
Adamts17	ENSMUSG00000058145	0.717359	0.0218842
Krt79	ENSMUSG00000061397	-0.946743	0.0218854
Ighg1	ENSMUSG00000076614	0.991341	0.0223128
Tnfsf13os	ENSMUSG00000085890	0.640947	0.0231345
Serpinb9b	ENSMUSG00000021403	0.989956	0.0234154
Marcksl1	ENSMUSG00000047945	0.621233	0.0235161
Scimp	ENSMUSG00000057135	0.638419	0.0236853
Fxyd4	ENSMUSG00000004988	0.9788	0.0237741
Car14	ENSMUSG00000038526	-0.632938	0.0238287
Tnf	ENSMUSG00000024401	0.839287	0.0238287
Ncapd2	ENSMUSG00000038252	0.772069	0.0238287
Dnmt3l	ENSMUSG00000000730	0.991985	0.0238302
Ccdc117	ENSMUSG00000020482	-0.68279	0.023998
Gm20658	ENSMUSG00000093765	0.906385	0.023998
Anln	ENSMUSG00000036777	0.837423	0.0245408
Wt1	ENSMUSG00000016458	-0.757619	0.0249985
Lrrc10	ENSMUSG00000060187	0.957315	0.0254703
Kif23	ENSMUSG00000032254	0.822929	0.0254716
Cep55	ENSMUSG00000024989	0.965275	0.0256248
Doc2b	ENSMUSG00000020848	0.908916	0.0260106
Mreg	ENSMUSG00000039395	0.739508	0.0260106
Slfn1	ENSMUSG00000078763	0.821229	0.0260975
Fbn1	ENSMUSG00000027204	0.704525	0.0264084
Lox	ENSMUSG00000024529	0.821029	0.0266469
Tlr6	ENSMUSG00000051498	0.906991	0.0267571
Morc4	ENSMUSG00000031434	-0.769975	0.026793
Syt17	ENSMUSG00000058420	-0.635071	0.0272657
Amer2	ENSMUSG00000021986	0.97962	0.0272657
Gm9776	ENSMUSG00000042857	0.733409	0.0274879
Sla	ENSMUSG00000022372	0.763673	0.0275101
Tgtp2	ENSMUSG00000078921	-0.764693	0.0275789
Kcnn3	ENSMUSG00000000794	-0.701124	0.0275789
Kif18b	ENSMUSG00000051378	0.913382	0.02789
Ccl8	ENSMUSG00000009185	0.830999	0.0281705
Smpdl3b	ENSMUSG00000028885	-0.635825	0.0282077
Lcp2	ENSMUSG00000002699	0.614384	0.0283899
Hs3st6	ENSMUSG00000039628	-0.777215	0.0291866
Gm10309	ENSMUSG00000071036	0.924343	0.0297003
Prokr1	ENSMUSG00000049409	0.869281	0.0298385
Pf4	ENSMUSG00000029373	0.69855	0.0310171
Xylt1	ENSMUSG00000030657	0.601076	0.0310171
Hepacam2	ENSMUSG00000044156	-0.799003	0.0316529
Slc38a6	ENSMUSG00000044712	0.71739	0.0318308
Tgm1	ENSMUSG00000022218	0.88282	0.032092
Aurkb	ENSMUSG00000020897	0.897179	0.032092
Car6	ENSMUSG00000028972	0.753654	0.0328219
Fancd2	ENSMUSG00000034023	0.954402	0.0330896
Amdhd2	ENSMUSG00000036820	0.625278	0.0333758
Kcnn2	ENSMUSG00000054477	-0.92186	0.0334339
Igfbp6	ENSMUSG00000023046	-0.603159	0.0337897
Tpx2	ENSMUSG00000027469	0.880209	0.0338072
Soat2	ENSMUSG00000023045	0.944358	0.0338607
Cdca8	ENSMUSG00000028873	0.939515	0.0339089
Rab38	ENSMUSG00000030559	-0.616605	0.0341626
Casp4	ENSMUSG00000033538	0.705599	0.0343309
Tnc	ENSMUSG00000028364	0.696359	0.0347883
Abtb2	ENSMUSG00000032724	0.636863	0.0348306
Oit3	ENSMUSG00000009654	0.930328	0.0352921
Sdcbp2	ENSMUSG00000027456	-0.882479	0.0353435
Nfkbid	ENSMUSG00000036931	0.65242	0.0356237
Cxcl5	ENSMUSG00000029371	0.947443	0.0356237
Rasa4	ENSMUSG00000004952	0.6377	0.0357667
Fpr1	ENSMUSG00000045551	-0.616237	0.0357849
Tmem200a	ENSMUSG00000049420	-0.752304	0.0363689
Ceacam10	ENSMUSG00000054169	0.939546	0.0367395
Rab3c	ENSMUSG00000021700	0.939294	0.0367395
Gpatch3	ENSMUSG00000028850	0.842285	0.0373769
Ahnak2	ENSMUSG00000072812	0.663866	0.0379282
Chpf2	ENSMUSG00000038181	0.592974	0.0380163
Cenpn	ENSMUSG00000031756	0.896253	0.0381489
	ENSMUSG00000107951	-0.802368	0.0384901
Mad2l1	ENSMUSG00000029910	0.731631	0.03858
Samd5	ENSMUSG00000060487	-0.634762	0.0391697
Ttk	ENSMUSG00000038379	0.930513	0.039538
Ccnjl	ENSMUSG00000044707	-0.692549	0.0396575
Csf2	ENSMUSG00000018916	0.774654	0.0396575
Gucy1a3	ENSMUSG00000033910	-0.617559	0.0397314
Orm1	ENSMUSG00000039196	0.871187	0.0397667
Dhh	ENSMUSG00000023000	-0.719439	0.0398835
5830416P10Rik	ENSMUSG00000097636	0.919599	0.0416376
Wfdc21	ENSMUSG00000051748	0.864503	0.0416671
Ms4a6c	ENSMUSG00000079419	0.695598	0.0417519
Gm15912	ENSMUSG00000085881	-0.797203	0.0423066
P2ry12	ENSMUSG00000036353	0.795894	0.0423066
Ccna2	ENSMUSG00000027715	0.877433	0.043324
Diras2	ENSMUSG00000047842	-0.680794	0.0436889
Lpin3	ENSMUSG00000027412	0.594418	0.0436889
Foxo6	ENSMUSG00000052135	-0.715605	0.0438342
Fhl2	ENSMUSG00000008136	0.925582	0.0438871
Myo3b	ENSMUSG00000042064	0.914122	0.0439502
Gm28800	ENSMUSG00000099760	0.599331	0.0442008
Lama3	ENSMUSG00000024421	0.71057	0.0442008
Lmntd1	ENSMUSG00000054966	-0.809273	0.04462
Hmmr	ENSMUSG00000020330	0.892881	0.0447181
Gm12750	ENSMUSG00000085873	0.919714	0.045192
Tnfrsf11a	ENSMUSG00000026321	0.638382	0.045194
Tns4	ENSMUSG00000017607	0.827315	0.0461248
Arhgap20	ENSMUSG00000053199	-0.746017	0.0467757
Pik3cg	ENSMUSG00000020573	0.58565	0.0469372
Podnl1	ENSMUSG00000012889	0.766396	0.0476614
Racgap1	ENSMUSG00000023015	0.810939	0.0476614
Dscaml1	ENSMUSG00000032087	0.897113	0.0476614
Cav3	ENSMUSG00000062694	0.906998	0.0483245
Ly86	ENSMUSG00000021423	0.621321	0.0483245
Hykk	ENSMUSG00000035878	-0.59173	0.0483245
1700001L05Rik	ENSMUSG00000075511	0.751566	0.0485748
Asgr2	ENSMUSG00000040963	0.910619	0.0487669
Troap	ENSMUSG00000032783	0.857606	0.0493997
Gtf2f2	ENSMUSG00000067995	0.777018	0.0494561
Klk1b11	ENSMUSG00000044485	0.649985	0.049867

## Sheet: 3 months
Gene name	Ensembl ID	log2FoldChange	Adjusted p-value
Mmp12	ENSMUSG00000049723	3.87807	3.36298e-64
Lcn2	ENSMUSG00000026822	2.72622	4.37677e-55
Cd74	ENSMUSG00000024610	1.4691	3.27115e-42
Fcgr2b	ENSMUSG00000026656	2.22826	1.66937e-36
Ctss	ENSMUSG00000038642	2.14522	1.32099e-32
Ctsb	ENSMUSG00000021939	1.29757	2.32949e-32
Psap	ENSMUSG00000004207	1.49604	2.57942e-32
Vnn1	ENSMUSG00000037440	3.01668	1.09185e-31
Wfdc17	ENSMUSG00000069792	2.99304	2.61013e-31
Gpnmb	ENSMUSG00000029816	2.31091	5.24747e-31
Ctsd	ENSMUSG00000007891	1.65616	1.50618e-27
Cd68	ENSMUSG00000018774	1.64628	1.87062e-27
Lgals3	ENSMUSG00000050335	1.57771	8.42209e-27
Ass1	ENSMUSG00000076441	1.46498	2.00227e-24
Ly6i	ENSMUSG00000022586	3.0723	1.25436e-23
Ccl6	ENSMUSG00000018927	1.73029	2.94221e-23
Il1rn	ENSMUSG00000026981	2.30157	5.78456e-23
Ighg1	ENSMUSG00000076614	2.98529	9.95186e-23
C3ar1	ENSMUSG00000040552	2.04489	5.36388e-22
Glipr1	ENSMUSG00000056888	1.45479	6.38984e-22
Hexa	ENSMUSG00000025232	1.30647	6.70856e-22
Irf5	ENSMUSG00000029771	1.12527	1.04103e-21
H2-DMa	ENSMUSG00000037649	1.31534	5.23471e-21
Ccl3	ENSMUSG00000000982	2.3175	6.32439e-21
Ctsz	ENSMUSG00000016256	1.54598	2.17678e-20
Ms4a7	ENSMUSG00000024672	2.47299	6.72452e-20
Ccl8	ENSMUSG00000009185	2.43369	1.49495e-19
Slc11a1	ENSMUSG00000026177	1.87446	1.50824e-19
Gm2a	ENSMUSG00000000594	0.8641	1.53214e-19
Zc3h12a	ENSMUSG00000042677	1.29668	1.53214e-19
Irg1	ENSMUSG00000022126	2.75207	2.87182e-19
Hexb	ENSMUSG00000021665	1.29704	3.6375e-19
C1qa	ENSMUSG00000036887	1.81442	3.96948e-19
Lhfpl2	ENSMUSG00000045312	1.81272	6.18737e-19
Fcer1g	ENSMUSG00000058715	1.41122	1.57444e-18
Msr1	ENSMUSG00000025044	2.29057	1.71591e-18
Ms4a6d	ENSMUSG00000024679	1.92709	5.4693e-18
C1qc	ENSMUSG00000036896	1.60135	6.15998e-18
Clec4n	ENSMUSG00000023349	2.26337	8.31388e-18
Il18bp	ENSMUSG00000070427	1.47796	8.99214e-18
C1qb	ENSMUSG00000036905	1.64406	9.48618e-18
Proz	ENSMUSG00000031445	1.83399	1.12237e-17
Ctsa	ENSMUSG00000017760	0.905878	1.30862e-17
Mpeg1	ENSMUSG00000046805	1.27023	1.41765e-17
H2-Ab1	ENSMUSG00000073421	1.63243	1.80288e-16
Lrg1	ENSMUSG00000037095	1.61137	2.10071e-16
Apobec1	ENSMUSG00000040613	1.58585	2.10071e-16
Tnfrsf1b	ENSMUSG00000028599	1.26624	2.18831e-16
Fcgr3	ENSMUSG00000059498	1.541	3.99053e-16
Ccl9	ENSMUSG00000019122	1.77931	4.43599e-16
Gatm	ENSMUSG00000027199	1.30901	4.51284e-16
Ifi30	ENSMUSG00000031838	0.98783	6.45248e-16
Lgmn	ENSMUSG00000021190	0.876427	9.97569e-16
Acp5	ENSMUSG00000001348	1.34908	1.35914e-15
Tgfbi	ENSMUSG00000035493	1.38246	1.91045e-15
Pld4	ENSMUSG00000052160	1.10955	1.92584e-15
P2ry6	ENSMUSG00000048779	1.12391	2.13835e-15
Hal	ENSMUSG00000020017	2.08518	2.18461e-15
Zranb3	ENSMUSG00000036086	2.33407	2.5796e-15
Pld3	ENSMUSG00000003363	1.14003	2.80242e-15
Saa3	ENSMUSG00000040026	2.31384	3.06865e-15
Tmem86a	ENSMUSG00000010307	1.2358	5.71452e-15
Capg	ENSMUSG00000056737	1.28942	5.98414e-15
Gm15487	ENSMUSG00000080242	0.82536	6.82039e-15
H2-M2	ENSMUSG00000016283	2.3864	9.23176e-15
Itgb2	ENSMUSG00000000290	1.0912	1.0151e-14
Tyrobp	ENSMUSG00000030579	1.34094	1.0493e-14
Cyba	ENSMUSG00000006519	1.34296	1.45637e-14
Gla	ENSMUSG00000031266	1.28852	1.69272e-14
Lcp1	ENSMUSG00000021998	0.928223	2.16667e-14
Lgals3bp	ENSMUSG00000033880	1.33267	3.36076e-14
Spi1	ENSMUSG00000002111	0.9498	4.37193e-14
P2rx4	ENSMUSG00000029470	0.823508	4.88373e-14
Pigr	ENSMUSG00000026417	2.16339	5.42007e-14
Mab21l3	ENSMUSG00000044313	2.27291	6.32219e-14
Ifitm1	ENSMUSG00000025491	1.18554	8.70064e-14
B2m	ENSMUSG00000060802	1.13082	9.65057e-14
Ptafr	ENSMUSG00000056529	1.77318	1.44717e-13
Serpina3g	ENSMUSG00000041481	1.32521	1.48884e-13
Tnfrsf9	ENSMUSG00000028965	2.16135	2.33668e-13
Tmem173	ENSMUSG00000024349	1.0568	2.55591e-13
Cotl1	ENSMUSG00000031827	1.10196	2.61637e-13
Cd14	ENSMUSG00000051439	1.48331	2.81335e-13
Sftpd	ENSMUSG00000021795	1.39898	3.0573e-13
Ly86	ENSMUSG00000021423	1.61111	3.61198e-13
Cd84	ENSMUSG00000038147	1.42678	3.61198e-13
Csf2rb	ENSMUSG00000071713	1.19863	5.71642e-13
Nckap1l	ENSMUSG00000022488	1.10787	5.9869e-13
Cd52	ENSMUSG00000000682	1.53326	6.85857e-13
Ms4a6c	ENSMUSG00000079419	1.75483	7.46011e-13
Clec7a	ENSMUSG00000079293	1.70468	7.82137e-13
Msrb1	ENSMUSG00000075705	0.882687	9.56814e-13
Naglu	ENSMUSG00000001751	1.01593	1.11701e-12
Cybb	ENSMUSG00000015340	1.18787	1.29508e-12
AA467197	ENSMUSG00000033213	2.25496	1.55701e-12
Zbp1	ENSMUSG00000027514	1.70272	1.55701e-12
Efhd2	ENSMUSG00000040659	0.859349	1.97443e-12
Spp1	ENSMUSG00000029304	1.85906	2.00865e-12
Ccl4	ENSMUSG00000018930	2.11096	2.01171e-12
Cd177	ENSMUSG00000052212	2.1839	2.3001e-12
Itgax	ENSMUSG00000030789	1.11471	2.50802e-12
Tenc1	ENSMUSG00000037003	-0.915418	2.99808e-12
Slamf8	ENSMUSG00000053318	2.00327	3.10849e-12
Tjp3	ENSMUSG00000034917	1.10501	4.09573e-12
Lyz2	ENSMUSG00000069516	1.20286	4.14862e-12
Rab3il1	ENSMUSG00000024663	0.988178	4.4236e-12
Hba-a2	ENSMUSG00000069917	-2.17065	5.96961e-12
Ccr1	ENSMUSG00000025804	1.56983	8.33036e-12
Ctsc	ENSMUSG00000030560	1.13489	8.84409e-12
Sema4d	ENSMUSG00000021451	1.2044	1.15195e-11
Foxp3	ENSMUSG00000039521	1.94104	1.83099e-11
Hk3	ENSMUSG00000025877	1.90174	2.11961e-11
Grn	ENSMUSG00000034708	0.832735	2.15074e-11
Fcrlb	ENSMUSG00000070524	1.99773	3.25767e-11
Krt80	ENSMUSG00000037185	-1.00294	3.74633e-11
Cxcl1	ENSMUSG00000029380	1.84256	4.85279e-11
Epb4.1l4b	ENSMUSG00000028434	-0.697526	5.2554e-11
Pglyrp1	ENSMUSG00000030413	1.44974	6.82765e-11
Cyth4	ENSMUSG00000018008	0.959995	6.99928e-11
Noxa1	ENSMUSG00000036805	1.91411	8.67255e-11
Rhoj	ENSMUSG00000046768	-0.811141	9.40435e-11
Ebi3	ENSMUSG00000003206	1.55752	9.67608e-11
Clec5a	ENSMUSG00000029915	1.96341	1.67168e-10
Tap1	ENSMUSG00000037321	1.17961	1.70759e-10
Vnn3	ENSMUSG00000020010	1.86533	1.83776e-10
	ENSMUSG00000106957	1.32196	1.95881e-10
Mafb	ENSMUSG00000074622	1.16639	2.01513e-10
H2-Aa	ENSMUSG00000036594	1.28063	2.15546e-10
Ly9	ENSMUSG00000004707	1.36299	2.20568e-10
Apoe	ENSMUSG00000002985	1.14655	2.22423e-10
Tns1	ENSMUSG00000055322	-0.972189	2.57756e-10
Fxyd5	ENSMUSG00000009687	0.822012	2.81476e-10
Oas3	ENSMUSG00000032661	1.89055	2.86929e-10
Mmp14	ENSMUSG00000000957	0.941625	3.24127e-10
Cpxm1	ENSMUSG00000027408	1.32281	3.39353e-10
Cd300lf	ENSMUSG00000047798	1.35456	3.5043e-10
Plbd1	ENSMUSG00000030214	0.911167	3.58594e-10
Clec12a	ENSMUSG00000053063	1.82667	4.46311e-10
Adam8	ENSMUSG00000025473	1.09542	4.63199e-10
Litaf	ENSMUSG00000022500	0.697974	5.04672e-10
Igkv9-120	ENSMUSG00000094872	1.77254	5.21109e-10
Slamf7	ENSMUSG00000038179	1.56923	5.50252e-10
Igkc	ENSMUSG00000076609	1.80248	5.57527e-10
Adap1	ENSMUSG00000056413	1.27474	6.44121e-10
Slc26a4	ENSMUSG00000020651	1.9167	6.44121e-10
Cd33	ENSMUSG00000004609	1.22284	7.00284e-10
Lmo7	ENSMUSG00000033060	-0.722975	7.25635e-10
Hdac9	ENSMUSG00000004698	1.3607	7.64222e-10
Nfkbie	ENSMUSG00000023947	0.994001	7.89251e-10
Cx3cr1	ENSMUSG00000052336	1.2212	7.89251e-10
Selplg	ENSMUSG00000048163	1.02573	7.90498e-10
Cd274	ENSMUSG00000016496	1.10594	8.22398e-10
Slc15a3	ENSMUSG00000024737	0.887557	8.41433e-10
Mapt	ENSMUSG00000018411	-1.00548	9.03169e-10
Rab32	ENSMUSG00000019832	1.19982	1.08508e-09
Tmem106a	ENSMUSG00000034947	0.747579	1.19038e-09
Tnfsf13os	ENSMUSG00000085890	1.30823	1.23405e-09
	ENSMUSG00000112023	1.33691	1.43192e-09
P2ry14	ENSMUSG00000036381	1.15493	1.5117e-09
Marcksl1	ENSMUSG00000047945	1.26357	1.65804e-09
Lipa	ENSMUSG00000024781	0.844942	1.94892e-09
Coro2b	ENSMUSG00000041729	-0.943502	2.14655e-09
Gnao1	ENSMUSG00000031748	-0.968096	2.60302e-09
Cd53	ENSMUSG00000040747	1.08203	2.60302e-09
Mmp19	ENSMUSG00000025355	1.07347	2.60302e-09
AU040972	ENSMUSG00000091523	1.28532	3.54584e-09
Arpc1b	ENSMUSG00000029622	0.67364	3.60784e-09
Cxcl5	ENSMUSG00000029371	1.92776	3.62932e-09
Ncf4	ENSMUSG00000071715	1.26831	3.62932e-09
Aff3	ENSMUSG00000037138	-1.04695	3.80159e-09
Igkv12-41	ENSMUSG00000095007	1.5022	3.82788e-09
Map3k6	ENSMUSG00000028862	-1.31876	3.88148e-09
Igkv10-96	ENSMUSG00000094420	1.83004	4.01724e-09
Igha	ENSMUSG00000095079	1.74497	4.01724e-09
Fcgr4	ENSMUSG00000059089	1.38496	4.80382e-09
Gria1	ENSMUSG00000020524	-1.29594	4.81103e-09
F10	ENSMUSG00000031444	1.46826	5.03183e-09
Ccl2	ENSMUSG00000035385	1.77446	5.24201e-09
Unc93b1	ENSMUSG00000036908	0.871403	5.35493e-09
Dpysl5	ENSMUSG00000029168	-1.51027	5.74163e-09
Stac2	ENSMUSG00000017400	1.18695	6.92397e-09
Scimp	ENSMUSG00000057135	1.25524	7.83988e-09
Tlr2	ENSMUSG00000027995	1.13784	8.28986e-09
Parvg	ENSMUSG00000022439	1.07232	1.00059e-08
Irf8	ENSMUSG00000041515	0.901287	1.01438e-08
Trem2	ENSMUSG00000023992	1.65138	1.01438e-08
Ncf1	ENSMUSG00000015950	1.00545	1.02087e-08
Ly6c2	ENSMUSG00000022584	1.44936	1.05582e-08
Tnf	ENSMUSG00000024401	1.61881	1.13091e-08
Emr1	ENSMUSG00000004730	1.18149	1.21735e-08
Tigit	ENSMUSG00000071552	1.86178	1.21735e-08
Il10ra	ENSMUSG00000032089	1.0769	1.30189e-08
Igj	ENSMUSG00000067149	1.70917	1.31662e-08
Blnk	ENSMUSG00000061132	1.23758	1.32282e-08
Peg10	ENSMUSG00000092035	-1.50211	1.41279e-08
Gusb	ENSMUSG00000025534	0.731979	1.47942e-08
Fcamr	ENSMUSG00000026415	1.43061	1.65604e-08
Fcgr1	ENSMUSG00000015947	1.62268	1.83583e-08
Tlr13	ENSMUSG00000033777	1.20226	2.0518e-08
Tmtc1	ENSMUSG00000030306	-0.844887	2.3781e-08
Irf7	ENSMUSG00000025498	1.61864	2.89506e-08
Prx	ENSMUSG00000053198	-0.664003	2.9418e-08
Pim1	ENSMUSG00000024014	0.979244	3.05972e-08
Slamf9	ENSMUSG00000026548	1.23276	3.06691e-08
Utrn	ENSMUSG00000019820	-0.913633	3.26171e-08
Atp6v1b2	ENSMUSG00000006273	0.608113	3.56423e-08
Mapk13	ENSMUSG00000004864	1.16044	3.77848e-08
Sema4a	ENSMUSG00000028064	0.71698	4.01163e-08
Crispld2	ENSMUSG00000031825	-1.10324	4.01163e-08
Igsf8	ENSMUSG00000038034	0.857844	4.09967e-08
Hpse	ENSMUSG00000035273	1.46767	4.37809e-08
Sema6d	ENSMUSG00000027200	-0.952692	4.78745e-08
Stra6l	ENSMUSG00000028327	1.34312	5.06765e-08
Tnfrsf4	ENSMUSG00000029075	1.59358	5.3276e-08
Sirpa	ENSMUSG00000037902	0.827072	5.38786e-08
Kcna2	ENSMUSG00000040724	-1.28337	5.46817e-08
Plin2	ENSMUSG00000028494	0.798763	5.61367e-08
Sgpl1	ENSMUSG00000020097	0.80235	6.65298e-08
Cav1	ENSMUSG00000007655	-0.709424	7.00448e-08
Cdc42bpg	ENSMUSG00000024769	-0.908336	7.29599e-08
Prune2	ENSMUSG00000039126	1.09971	7.33239e-08
Igkv4-55	ENSMUSG00000096833	1.73019	7.75395e-08
Gpr116	ENSMUSG00000056492	-0.84592	7.84151e-08
Lphn1	ENSMUSG00000013033	-0.837284	7.84151e-08
Ncf2	ENSMUSG00000026480	0.96753	8.13495e-08
AB124611	ENSMUSG00000057191	1.24363	8.28829e-08
Oas1a	ENSMUSG00000052776	1.63885	8.28934e-08
Steap4	ENSMUSG00000012428	1.52374	8.37756e-08
Arhgap29	ENSMUSG00000039831	-0.672512	8.65073e-08
Has3	ENSMUSG00000031910	1.2509	9.07495e-08
Eng	ENSMUSG00000026814	-0.855397	9.33571e-08
Mdk	ENSMUSG00000027239	0.993159	9.69123e-08
Hs3st1	ENSMUSG00000051022	-1.00233	9.69123e-08
Snx20	ENSMUSG00000031662	1.07675	9.80415e-08
Tgif1	ENSMUSG00000047407	0.651532	9.89365e-08
Lrrc25	ENSMUSG00000049988	1.176	1.02908e-07
5430435G22Rik	ENSMUSG00000052688	1.14008	1.15318e-07
Gpr68	ENSMUSG00000047415	1.42651	1.22106e-07
Ctla4	ENSMUSG00000026011	1.75385	1.24718e-07
Sh3pxd2a	ENSMUSG00000053617	-0.761419	1.24718e-07
Cpne2	ENSMUSG00000034361	0.728451	1.29401e-07
Plau	ENSMUSG00000021822	1.27425	1.50987e-07
Bhlhe40	ENSMUSG00000030103	0.898658	1.62446e-07
Amotl1	ENSMUSG00000013076	-0.698637	1.69303e-07
N28178	ENSMUSG00000036062	-1.30699	1.9969e-07
Cdh13	ENSMUSG00000031841	-1.18444	2.01119e-07
Plcb4	ENSMUSG00000039943	-1.08531	2.0128e-07
Icos	ENSMUSG00000026009	1.42736	2.05824e-07
Cxcl9	ENSMUSG00000029417	1.69706	2.14744e-07
Laptm5	ENSMUSG00000028581	0.862718	2.18868e-07
Hcls1	ENSMUSG00000022831	0.978388	2.21977e-07
Nfam1	ENSMUSG00000058099	0.889071	2.26136e-07
Hoxb5	ENSMUSG00000038700	-0.84952	2.26136e-07
Cdc42bpa	ENSMUSG00000026490	-0.807358	2.26325e-07
Batf	ENSMUSG00000034266	1.23053	2.37183e-07
Cd82	ENSMUSG00000027215	0.724902	2.41656e-07
Tnfrsf26	ENSMUSG00000045362	1.14392	2.42282e-07
Inhba	ENSMUSG00000041324	1.57275	2.42282e-07
Ptgir	ENSMUSG00000043017	1.4409	2.42282e-07
Btg1	ENSMUSG00000036478	0.846101	2.59465e-07
Basp1	ENSMUSG00000045763	1.00792	2.67744e-07
Cntfr	ENSMUSG00000028444	-1.21432	2.70691e-07
Runx3	ENSMUSG00000070691	0.968944	2.85119e-07
Dst	ENSMUSG00000026131	-0.866763	2.85761e-07
Epb4.1l5	ENSMUSG00000026383	-0.765611	3.01373e-07
Hivep1	ENSMUSG00000021366	-0.825023	3.04971e-07
Fmo2	ENSMUSG00000040170	-0.843697	3.12866e-07
Shank3	ENSMUSG00000022623	-0.986523	3.14359e-07
Abat	ENSMUSG00000057880	-0.988699	3.48523e-07
Abhd12	ENSMUSG00000032046	0.598466	3.54293e-07
Nptx1	ENSMUSG00000025582	-1.0508	3.85949e-07
Kat6b	ENSMUSG00000021767	-0.7867	3.97784e-07
H2-T23	ENSMUSG00000067212	1.26113	3.97784e-07
Chil1	ENSMUSG00000064246	1.57537	4.1629e-07
Irgm1	ENSMUSG00000046879	0.718395	4.1629e-07
Qser1	ENSMUSG00000074994	-0.83523	4.24136e-07
Stxbp6	ENSMUSG00000046314	-0.674882	4.26161e-07
Zeb1	ENSMUSG00000024238	-0.842991	4.28609e-07
Cd180	ENSMUSG00000021624	1.1246	4.43411e-07
Tspan7	ENSMUSG00000058254	-0.62283	4.53758e-07
Ftl1	ENSMUSG00000050708	0.720294	4.54833e-07
Gid4	ENSMUSG00000018415	-0.707853	4.54833e-07
Ahnak	ENSMUSG00000069833	-1.16073	4.54833e-07
Adcy4	ENSMUSG00000022220	-0.724652	4.94664e-07
Cd97	ENSMUSG00000002885	-0.700491	4.96324e-07
Rftn1	ENSMUSG00000039316	0.649844	5.03321e-07
Cd300lb	ENSMUSG00000063193	1.13472	5.66279e-07
Glipr2	ENSMUSG00000028480	0.882175	5.99575e-07
Ccl22	ENSMUSG00000031779	1.31534	6.03506e-07
Cd300a	ENSMUSG00000034652	1.06522	6.12376e-07
Cst7	ENSMUSG00000068129	1.44604	6.18683e-07
Cmtm7	ENSMUSG00000032436	0.929799	6.27946e-07
Ighg2c	ENSMUSG00000076612	1.61231	6.29826e-07
Myo1f	ENSMUSG00000024300	0.821672	6.71937e-07
Ch25h	ENSMUSG00000050370	1.46007	6.78563e-07
Fmo1	ENSMUSG00000040181	-0.766006	6.89409e-07
Plce1	ENSMUSG00000024998	-0.913441	6.91827e-07
Zfp106	ENSMUSG00000027288	-0.605622	6.97434e-07
Ighg2b	ENSMUSG00000076613	1.66165	7.37506e-07
Neu1	ENSMUSG00000007038	0.630529	7.56271e-07
Cys1	ENSMUSG00000062563	-0.834513	7.69225e-07
Mfsd1	ENSMUSG00000027775	0.700088	7.70932e-07
Trak2	ENSMUSG00000026028	-0.754316	7.93495e-07
Kcnab2	ENSMUSG00000028931	0.873522	8.02452e-07
Myh10	ENSMUSG00000020900	-0.825642	8.20853e-07
H2-DMb1	ENSMUSG00000079547	1.22785	8.48812e-07
Sptbn1	ENSMUSG00000020315	-0.746718	8.75867e-07
Tnfaip8l2	ENSMUSG00000013707	1.09267	9.23102e-07
Pik3r5	ENSMUSG00000020901	0.925313	9.23102e-07
Gm5431	ENSMUSG00000058163	1.5103	9.45278e-07
Cd83	ENSMUSG00000015396	1.2828	9.98205e-07
Sh3bp2	ENSMUSG00000054520	0.812907	1.03384e-06
Sema6a	ENSMUSG00000019647	-0.91909	1.04809e-06
Psrc1	ENSMUSG00000068744	1.42457	1.06297e-06
0610040J01Rik	ENSMUSG00000060512	0.916746	1.08659e-06
Fzd4	ENSMUSG00000049791	-0.689012	1.08659e-06
Cxcl2	ENSMUSG00000058427	1.46384	1.08659e-06
Reck	ENSMUSG00000028476	-0.822947	1.15707e-06
Naaa	ENSMUSG00000029413	0.767326	1.17548e-06
Cstb	ENSMUSG00000005054	0.958293	1.17548e-06
Lat2	ENSMUSG00000040751	1.47817	1.17585e-06
Bak1	ENSMUSG00000057789	0.587851	1.17585e-06
Igkv1-110	ENSMUSG00000093861	1.6311	1.17973e-06
Atp6v0d2	ENSMUSG00000028238	1.00291	1.19804e-06
Mmp25	ENSMUSG00000023903	1.24024	1.25004e-06
Grem2	ENSMUSG00000050069	-0.624085	1.35251e-06
Bst2	ENSMUSG00000046718	1.22178	1.45343e-06
Tmod1	ENSMUSG00000028328	-0.738312	1.47738e-06
Psmb9	ENSMUSG00000096727	1.10068	1.47971e-06
Cyp4b1	ENSMUSG00000028713	-0.78455	1.50727e-06
Phactr2	ENSMUSG00000062866	-0.641058	1.52636e-06
Cyp4v3	ENSMUSG00000079057	0.720833	1.55331e-06
Rilpl2	ENSMUSG00000029401	0.944226	1.6001e-06
Ntn4	ENSMUSG00000020019	-0.646032	1.6001e-06
Clec4a1	ENSMUSG00000049037	0.992675	1.60147e-06
Zmynd15	ENSMUSG00000040829	1.19875	1.64863e-06
Hmox1	ENSMUSG00000005413	0.924748	1.64863e-06
Bhlhe41	ENSMUSG00000030256	1.08584	1.67003e-06
Rgs12	ENSMUSG00000029101	-0.685223	1.67003e-06
Arhgef12	ENSMUSG00000059495	-0.704777	1.79233e-06
Lilra6	ENSMUSG00000030427	0.804211	1.85919e-06
Clec4d	ENSMUSG00000030144	1.53926	1.98269e-06
Galnt15	ENSMUSG00000021903	-1.13899	2.06589e-06
Sh3d21	ENSMUSG00000073758	-0.754294	2.08029e-06
Malt1	ENSMUSG00000032688	0.967232	2.12224e-06
Adamtsl5	ENSMUSG00000043822	-0.718863	2.12742e-06
Rnf19b	ENSMUSG00000028793	0.61523	2.12742e-06
Faim2	ENSMUSG00000023011	-0.917818	2.12742e-06
Bin3	ENSMUSG00000022089	0.662958	2.12742e-06
Milr1	ENSMUSG00000040528	1.4699	2.15679e-06
Coro6	ENSMUSG00000020836	-1.3122	2.15974e-06
Ctsk	ENSMUSG00000028111	1.2275	2.20499e-06
Cyp2d22	ENSMUSG00000061740	-0.693839	2.23692e-06
Epsti1	ENSMUSG00000022014	1.51577	2.26201e-06
Fgd5	ENSMUSG00000034037	-0.775734	2.27024e-06
Syngr2	ENSMUSG00000048277	0.591491	2.28726e-06
Cd48	ENSMUSG00000015355	1.00439	2.43489e-06
Chst15	ENSMUSG00000030930	-0.62079	2.45974e-06
Igsf6	ENSMUSG00000035004	1.27222	2.50809e-06
Arap3	ENSMUSG00000024451	-0.717925	2.52858e-06
Cdo1	ENSMUSG00000033022	-0.881431	2.54044e-06
Ptpn6	ENSMUSG00000004266	0.877579	2.7108e-06
Prkce	ENSMUSG00000045038	-0.878624	2.7189e-06
Man2b1	ENSMUSG00000005142	0.683407	2.7189e-06
Cd63	ENSMUSG00000025351	1.06369	2.80272e-06
Igkv8-30	ENSMUSG00000076577	1.14345	2.80993e-06
Ankrd33b	ENSMUSG00000022237	-0.733556	2.81696e-06
Tubb4a	ENSMUSG00000062591	-1.12641	2.91705e-06
Cndp2	ENSMUSG00000024644	0.68994	2.92606e-06
Tm4sf19	ENSMUSG00000079625	1.48239	3.08622e-06
Fgr	ENSMUSG00000028874	0.816351	3.11962e-06
Cxcl16	ENSMUSG00000018920	0.637048	3.12911e-06
Ccdc85a	ENSMUSG00000032878	-0.845107	3.24059e-06
Fabp5	ENSMUSG00000027533	1.12499	3.51708e-06
Parvb	ENSMUSG00000022438	-0.602301	3.60702e-06
Col12a1	ENSMUSG00000032332	-1.13416	3.71329e-06
Flt1	ENSMUSG00000029648	-0.920224	3.74671e-06
Slc43a3	ENSMUSG00000027074	-0.721321	3.88512e-06
Ltbp4	ENSMUSG00000040488	-0.914878	3.98883e-06
Sorbs3	ENSMUSG00000022091	-0.710294	4.16582e-06
Klhl5	ENSMUSG00000054920	-0.622311	4.30311e-06
Ptpro	ENSMUSG00000030223	1.28048	4.34573e-06
Trim30a	ENSMUSG00000030921	0.870886	4.40344e-06
F7	ENSMUSG00000031443	0.859284	4.43967e-06
Ar	ENSMUSG00000046532	-1.01561	4.48871e-06
Syk	ENSMUSG00000021457	0.622992	4.52785e-06
Chrdl2	ENSMUSG00000030732	-1.52839	4.55626e-06
BC034090	ENSMUSG00000033722	-0.919764	4.72242e-06
Dpp7	ENSMUSG00000026958	0.969402	4.76383e-06
Tbxas1	ENSMUSG00000029925	0.867842	4.76383e-06
Slc16a9	ENSMUSG00000037762	-0.970837	4.93672e-06
Csf2rb2	ENSMUSG00000071714	0.982102	4.98837e-06
Rasal2	ENSMUSG00000070565	-0.849008	5.22626e-06
Prdx5	ENSMUSG00000024953	0.768992	5.43229e-06
RP23-127L4.1	ENSMUSG00000103015	1.50078	5.60754e-06
AW112010	ENSMUSG00000075010	0.808907	5.67617e-06
Rtkn2	ENSMUSG00000037846	-0.721782	5.9776e-06
Sgip1	ENSMUSG00000028524	-0.908439	6.19675e-06
BC026585	ENSMUSG00000033488	0.888337	6.54418e-06
Tm4sf5	ENSMUSG00000018919	1.46745	6.70891e-06
Fscn1	ENSMUSG00000029581	0.989004	6.91834e-06
Ccr5	ENSMUSG00000079227	1.34293	6.94932e-06
Notch4	ENSMUSG00000015468	-0.75025	7.36258e-06
Rab6b	ENSMUSG00000032549	-1.00621	7.39089e-06
Ndrg2	ENSMUSG00000004558	-0.869524	7.56592e-06
Plek	ENSMUSG00000020120	0.806729	7.79227e-06
Nfkb2	ENSMUSG00000025225	0.653306	7.87347e-06
Igkv4-57-1	ENSMUSG00000076555	1.23765	7.99569e-06
Bcl2a1b	ENSMUSG00000089929	1.51998	8.4957e-06
C1ra	ENSMUSG00000055172	0.7122	8.59332e-06
Ifngr2	ENSMUSG00000022965	0.608993	8.69291e-06
Kcnj10	ENSMUSG00000044708	1.31731	8.84611e-06
Galns	ENSMUSG00000015027	0.794356	8.98406e-06
Slfn8	ENSMUSG00000035208	1.30109	9.03562e-06
Arpc4	ENSMUSG00000079426	0.642299	9.08436e-06
Gjb1	ENSMUSG00000047797	1.12624	9.18994e-06
Tspan2	ENSMUSG00000027858	-0.748371	9.20082e-06
Stard9	ENSMUSG00000033705	-1.10099	9.31777e-06
Igtp	ENSMUSG00000078853	0.955686	9.35659e-06
Frmd6	ENSMUSG00000048285	-0.72484	9.36405e-06
Hipk2	ENSMUSG00000061436	-0.922996	9.4461e-06
Tff2	ENSMUSG00000024028	1.39186	9.45517e-06
Tmem100	ENSMUSG00000069763	-0.666996	9.89971e-06
Tspan18	ENSMUSG00000027217	-0.82032	9.94543e-06
Macf1	ENSMUSG00000028649	-0.82765	1.04381e-05
Cib1	ENSMUSG00000030538	0.715652	1.05587e-05
Hyal1	ENSMUSG00000010051	-0.745961	1.05587e-05
Brinp1	ENSMUSG00000028351	1.30989	1.08143e-05
Oasl1	ENSMUSG00000041827	1.27244	1.09209e-05
Map4	ENSMUSG00000032479	-0.616392	1.1022e-05
Slc39a4	ENSMUSG00000063354	0.866893	1.1093e-05
Nfkbiz	ENSMUSG00000035356	0.883146	1.22496e-05
Cd302	ENSMUSG00000060703	0.889341	1.24464e-05
Reep1	ENSMUSG00000052852	-0.627708	1.27474e-05
Cped1	ENSMUSG00000062980	-0.769841	1.28746e-05
D630045J12Rik	ENSMUSG00000063455	-1.05834	1.36198e-05
Gfpt2	ENSMUSG00000020363	-0.896042	1.36527e-05
Cpne5	ENSMUSG00000024008	-0.985455	1.38472e-05
Slc31a2	ENSMUSG00000066152	0.721669	1.38929e-05
Fam20c	ENSMUSG00000025854	0.934801	1.39297e-05
	ENSMUSG00000110397	-1.48411	1.39906e-05
Synm	ENSMUSG00000030554	-0.834904	1.43624e-05
Arhgef10	ENSMUSG00000071176	-0.616583	1.45938e-05
Foxp1	ENSMUSG00000030067	-0.618082	1.45938e-05
Bmpr2	ENSMUSG00000067336	-0.943698	1.51459e-05
Vav1	ENSMUSG00000034116	1.03845	1.55372e-05
Bst1	ENSMUSG00000029082	0.963097	1.56848e-05
Igkv10-94	ENSMUSG00000096490	1.42724	1.57774e-05
Epas1	ENSMUSG00000024140	-0.892183	1.59836e-05
Tmod2	ENSMUSG00000032186	-0.952054	1.60542e-05
Awat1	ENSMUSG00000015665	1.45332	1.65054e-05
P2ry13	ENSMUSG00000036362	1.01578	1.70909e-05
Bnc2	ENSMUSG00000028487	-1.12893	1.7264e-05
Npr3	ENSMUSG00000022206	-1.1593	1.72771e-05
Cyp4a12a	ENSMUSG00000066071	1.46482	1.75418e-05
Wscd1	ENSMUSG00000020811	-0.656794	1.76035e-05
Sema3f	ENSMUSG00000034684	-0.638953	1.76133e-05
Mmp2	ENSMUSG00000031740	0.779998	1.76923e-05
Siglecf	ENSMUSG00000039013	-1.03617	1.79075e-05
Slc7a11	ENSMUSG00000027737	1.33045	1.79075e-05
Samd4	ENSMUSG00000021838	-0.776126	1.878e-05
Slfn1	ENSMUSG00000078763	1.25203	1.89464e-05
Evi2a	ENSMUSG00000078771	1.29566	1.96225e-05
Adra1a	ENSMUSG00000045875	-1.06152	2.00633e-05
Iigp1	ENSMUSG00000054072	1.15103	2.01105e-05
Arhgdib	ENSMUSG00000030220	0.903452	2.06309e-05
Dtna	ENSMUSG00000024302	-0.714721	2.14436e-05
Ramp2	ENSMUSG00000001240	-0.645722	2.19088e-05
Arg2	ENSMUSG00000021125	1.30294	2.22421e-05
Cxcl10	ENSMUSG00000034855	1.36196	2.23555e-05
Psmb8	ENSMUSG00000024338	1.16788	2.24858e-05
Dock6	ENSMUSG00000032198	-0.77268	2.27207e-05
Hpn	ENSMUSG00000001249	0.96648	2.28683e-05
Havcr2	ENSMUSG00000020399	1.13587	2.29375e-05
Cfp	ENSMUSG00000001128	0.865371	2.3457e-05
Rnf149	ENSMUSG00000048234	1.10149	2.36907e-05
Cxcl15	ENSMUSG00000029375	0.895884	2.48054e-05
Oas1g	ENSMUSG00000066861	1.45281	2.51276e-05
Tnxb	ENSMUSG00000033327	-1.06806	2.57821e-05
Nfat5	ENSMUSG00000003847	-0.867132	2.58298e-05
Ptprb	ENSMUSG00000020154	-0.840328	2.58946e-05
Kynu	ENSMUSG00000026866	1.24268	2.71848e-05
Tbc1d9	ENSMUSG00000031709	1.01466	2.84784e-05
6330416G13Rik	ENSMUSG00000045917	0.75912	2.84784e-05
Hcar2	ENSMUSG00000045502	1.19404	2.84784e-05
Acss3	ENSMUSG00000035948	-1.26322	2.8517e-05
Rap2b	ENSMUSG00000036894	0.870864	2.96028e-05
Aoah	ENSMUSG00000021322	1.35754	2.96059e-05
Arl11	ENSMUSG00000043157	0.975323	2.96649e-05
Slc6a4	ENSMUSG00000020838	-0.881094	2.96649e-05
Aldh6a1	ENSMUSG00000021238	-0.784829	2.96649e-05
Fth1	ENSMUSG00000024661	0.599258	2.97468e-05
Tbx2	ENSMUSG00000000093	-0.705508	3.08265e-05
Mllt4	ENSMUSG00000068036	-0.711915	3.12835e-05
Smpdl3b	ENSMUSG00000028885	0.952009	3.16988e-05
Sned1	ENSMUSG00000047793	-0.987288	3.18827e-05
Zbtb20	ENSMUSG00000022708	-1.06097	3.18827e-05
Clec14a	ENSMUSG00000045930	-0.656573	3.20167e-05
Heg1	ENSMUSG00000075254	-0.924863	3.23925e-05
Smim24	ENSMUSG00000078439	0.940796	3.25445e-05
Flrt2	ENSMUSG00000047414	-1.00379	3.35121e-05
Pclo	ENSMUSG00000061601	-1.31593	3.58192e-05
9430020K01Rik	ENSMUSG00000033960	-0.723694	3.58574e-05
Adora3	ENSMUSG00000000562	1.25246	3.63416e-05
Themis2	ENSMUSG00000037731	0.681592	3.6873e-05
Gm266	ENSMUSG00000010529	1.14687	3.69766e-05
Rgs9	ENSMUSG00000020599	-0.912247	3.7511e-05
Chd6	ENSMUSG00000057133	-0.629289	3.88367e-05
Tmem8b	ENSMUSG00000078716	-0.710019	3.96797e-05
Nek6	ENSMUSG00000026749	0.643429	3.99702e-05
Igkv3-4	ENSMUSG00000096715	1.20726	4.07572e-05
Sntb2	ENSMUSG00000041308	-0.631059	4.07572e-05
Cxcl3	ENSMUSG00000029379	1.31226	4.43611e-05
Gm9844	ENSMUSG00000091955	0.87295	4.48213e-05
Gm21188	ENSMUSG00000095609	1.37963	4.48392e-05
Ifi47	ENSMUSG00000078920	0.775327	4.551e-05
Cd44	ENSMUSG00000005087	0.730797	4.60012e-05
Fcer2a	ENSMUSG00000005540	1.19357	4.7861e-05
6430548M08Rik	ENSMUSG00000031824	-0.596494	5.04574e-05
Mfsd12	ENSMUSG00000034854	0.737564	5.24487e-05
Npc2	ENSMUSG00000021242	0.700453	5.25888e-05
Hvcn1	ENSMUSG00000064267	1.07523	5.27123e-05
Fmo5	ENSMUSG00000028088	-0.659583	5.30458e-05
B4galnt1	ENSMUSG00000006731	0.733888	5.33856e-05
Ddr2	ENSMUSG00000026674	-0.788963	5.3667e-05
Hspa12a	ENSMUSG00000025092	-0.861278	5.42967e-05
Arhgef26	ENSMUSG00000036885	-0.643954	5.48129e-05
Thbd	ENSMUSG00000074743	-0.615022	5.62816e-05
Card10	ENSMUSG00000033170	-0.673094	5.63804e-05
Limch1	ENSMUSG00000037736	-0.611678	5.7023e-05
H2-Q4	ENSMUSG00000035929	0.845755	5.82098e-05
Kank4	ENSMUSG00000035407	-0.780029	5.82098e-05
Pdzk1ip1	ENSMUSG00000028716	0.824284	5.8529e-05
Fgl2	ENSMUSG00000039899	0.883227	5.86693e-05
Mpdz	ENSMUSG00000028402	-1.0066	6.32693e-05
Iglv1	ENSMUSG00000076934	1.35372	6.32693e-05
Edn1	ENSMUSG00000021367	-0.746203	6.49226e-05
Lemd1	ENSMUSG00000079330	1.38122	6.84503e-05
Pde3a	ENSMUSG00000041741	-0.96775	6.96278e-05
Arhgap25	ENSMUSG00000030047	0.667342	7.10482e-05
Tead1	ENSMUSG00000055320	-0.805014	7.24948e-05
Map4k1	ENSMUSG00000037337	0.908015	7.47533e-05
Stat1	ENSMUSG00000026104	0.844741	7.49775e-05
Tmprss4	ENSMUSG00000032091	1.01415	7.62201e-05
Zfp652	ENSMUSG00000075595	-0.623929	7.79554e-05
Iglv3	ENSMUSG00000076939	1.29109	7.88521e-05
Samsn1	ENSMUSG00000022876	1.10495	7.88521e-05
Ltb	ENSMUSG00000024399	1.09739	7.88521e-05
Pde9a	ENSMUSG00000041119	-0.724979	8.11395e-05
Tgfbr3	ENSMUSG00000029287	-0.876307	8.11805e-05
2610027K06Rik	ENSMUSG00000087013	-0.968001	8.13365e-05
Scube2	ENSMUSG00000007279	-0.952593	8.21837e-05
Ceacam10	ENSMUSG00000054169	1.3607	8.24587e-05
Dgkh	ENSMUSG00000034731	-0.906016	8.25534e-05
Pirb	ENSMUSG00000058818	0.650916	8.3827e-05
Tcirg1	ENSMUSG00000001750	0.713437	8.46482e-05
Robo4	ENSMUSG00000032125	-0.597816	8.79117e-05
Trpv2	ENSMUSG00000018507	0.775108	8.79117e-05
Lst1	ENSMUSG00000073412	1.06893	8.79117e-05
Nbeal1	ENSMUSG00000073664	-0.765553	8.79117e-05
Il17a	ENSMUSG00000025929	0.811783	8.83049e-05
Ngfrap1	ENSMUSG00000046432	0.69446	8.83271e-05
Tek	ENSMUSG00000006386	-0.68536	8.89297e-05
Lrrc16a	ENSMUSG00000021338	-0.723989	8.96529e-05
Btk	ENSMUSG00000031264	0.903704	8.98174e-05
Rusc2	ENSMUSG00000035969	-0.641773	8.99257e-05
Wnk1	ENSMUSG00000045962	-0.634464	9.4655e-05
Slc24a3	ENSMUSG00000063873	0.684303	9.46568e-05
Sh3pxd2b	ENSMUSG00000040711	0.76131	9.51759e-05
Pdzd2	ENSMUSG00000022197	-0.944913	9.5208e-05
Syne2	ENSMUSG00000063450	-0.700019	9.61026e-05
Il21r	ENSMUSG00000030745	1.17535	9.72828e-05
Pilra	ENSMUSG00000046245	0.817044	9.72828e-05
Itih4	ENSMUSG00000021922	1.04018	9.72828e-05
Zdhhc17	ENSMUSG00000035798	-0.784548	9.76682e-05
St6galnac4	ENSMUSG00000079442	0.600605	9.85304e-05
Chac1	ENSMUSG00000027313	-0.903785	9.90834e-05
Xcr1	ENSMUSG00000060509	1.04332	0.000102338
Gpr84	ENSMUSG00000063234	1.34653	0.000103538
	ENSMUSG00000109244	0.931277	0.000104329
Prickle1	ENSMUSG00000036158	-0.651393	0.000106479
Slc6a20a	ENSMUSG00000036814	1.26981	0.000106479
Kitl	ENSMUSG00000019966	-0.755857	0.000106526
Pvrl3	ENSMUSG00000022656	-0.622046	0.000107126
Tnfsf8	ENSMUSG00000028362	1.3361	0.000107126
Mmp28	ENSMUSG00000020682	-0.614059	0.000108419
Ppbp	ENSMUSG00000029372	-1.15341	0.000108419
Lepr	ENSMUSG00000057722	-1.05282	0.000108555
Ankrd50	ENSMUSG00000044864	-0.607786	0.000109147
Aox1	ENSMUSG00000063558	-0.885789	0.00010949
Slc7a10	ENSMUSG00000030495	-0.938858	0.000110118
Lair1	ENSMUSG00000055541	1.13264	0.000110573
Syn2	ENSMUSG00000009394	0.84651	0.000111077
Gp2	ENSMUSG00000030954	1.3516	0.000113575
BC021614	ENSMUSG00000058216	0.907782	0.000114086
Hck	ENSMUSG00000003283	0.642091	0.00011458
Nfib	ENSMUSG00000008575	-0.719617	0.000114873
Ciita	ENSMUSG00000022504	0.907922	0.000116228
Asap2	ENSMUSG00000052632	-0.61373	0.000116393
Cd86	ENSMUSG00000022901	1.21905	0.000123528
Dcstamp	ENSMUSG00000022303	1.30567	0.000124609
Zfp462	ENSMUSG00000060206	-0.895144	0.000127794
Csf2ra	ENSMUSG00000059326	0.68577	0.000128593
Ms4a8a	ENSMUSG00000024730	0.834028	0.000128625
Epb4.1	ENSMUSG00000028906	-0.693583	0.000130228
Ighv5-6	ENSMUSG00000094951	1.08386	0.000131024
Pkhd1l1	ENSMUSG00000038725	-1.06743	0.000131658
Fam46a	ENSMUSG00000032265	0.618149	0.000133405
Lims2	ENSMUSG00000024395	-0.662521	0.000133405
H2afz	ENSMUSG00000037894	0.936084	0.000134809
Stard13	ENSMUSG00000016128	-0.678715	0.000134809
2900026A02Rik	ENSMUSG00000051339	-0.614254	0.000135919
Oasl2	ENSMUSG00000029561	0.848563	0.000136614
Prickle2	ENSMUSG00000030020	-0.692005	0.000136998
Sftpa1	ENSMUSG00000021789	0.80403	0.000136998
Krt79	ENSMUSG00000061397	-1.27109	0.000136998
Il7r	ENSMUSG00000003882	0.936084	0.000137411
Slc1a2	ENSMUSG00000005089	1.16314	0.000144319
Cep85l	ENSMUSG00000038594	-0.74618	0.000145117
Srgap1	ENSMUSG00000020121	-0.601821	0.00014709
Bmp6	ENSMUSG00000039004	-0.712402	0.00014709
Alox5ap	ENSMUSG00000060063	0.727413	0.00014709
Lrrn4	ENSMUSG00000043110	-1.00811	0.000147157
Pik3cd	ENSMUSG00000039936	0.614648	0.000149739
Ogn	ENSMUSG00000021390	-0.63719	0.000155978
Tfdp2	ENSMUSG00000032411	-0.605843	0.000157018
Atp1a2	ENSMUSG00000007097	-0.866645	0.000160781
Snx5	ENSMUSG00000027423	0.602901	0.000162151
Dhx58	ENSMUSG00000017830	0.899248	0.000163686
Gpm6b	ENSMUSG00000031342	-0.67719	0.000170709
Lphn2	ENSMUSG00000028184	-0.720802	0.000170709
Gbp2	ENSMUSG00000028270	0.709155	0.000173106
Clec4e	ENSMUSG00000030142	1.16254	0.000188363
Irgm2	ENSMUSG00000069874	0.609141	0.00018941
Ear1	ENSMUSG00000072601	-1.06052	0.000191543
Relb	ENSMUSG00000002983	0.759435	0.000195168
Sirpb1b	ENSMUSG00000095028	1.24303	0.000198973
Eltd1	ENSMUSG00000039167	-0.771908	0.000202344
Hoxa4	ENSMUSG00000000942	-0.707391	0.000206372
D17Wsu104e	ENSMUSG00000019579	0.625075	0.000209928
Fign	ENSMUSG00000075324	-0.833855	0.000211704
Ust	ENSMUSG00000047712	-0.812028	0.000213128
Itpr2	ENSMUSG00000030287	-0.714691	0.000213128
Lcp2	ENSMUSG00000002699	0.850322	0.000213128
Ppic	ENSMUSG00000024538	0.607447	0.000213288
Arhgap32	ENSMUSG00000041444	-0.730665	0.00021525
Plvap	ENSMUSG00000034845	-0.657034	0.000229574
Tln2	ENSMUSG00000052698	-0.728037	0.000236622
Psme2	ENSMUSG00000079197	0.762292	0.000238003
Elk4	ENSMUSG00000026436	-0.720085	0.000238762
Erg	ENSMUSG00000040732	-0.702248	0.000241256
Phf11a	ENSMUSG00000044703	1.219	0.000242044
Gpr176	ENSMUSG00000040133	1.29748	0.000243862
Gm14548	ENSMUSG00000074417	0.938896	0.000246583
Prkg2	ENSMUSG00000029334	-1.1081	0.00024953
Atp1a3	ENSMUSG00000040907	1.03008	0.000250059
H2-T22	ENSMUSG00000056116	1.02278	0.00025016
B430306N03Rik	ENSMUSG00000043740	1.22596	0.000252438
Pla2g1b	ENSMUSG00000029522	0.698788	0.000254996
Tmem44	ENSMUSG00000022537	-0.625403	0.000257899
Tnfrsf11a	ENSMUSG00000026321	0.922875	0.000259044
Syngr1	ENSMUSG00000022415	0.866605	0.00026592
Lpcat2	ENSMUSG00000033192	0.899012	0.000268829
Mtss1l	ENSMUSG00000033763	-0.68404	0.000269375
Ccl12	ENSMUSG00000035352	1.2762	0.000272634
Ifi204	ENSMUSG00000073489	1.05662	0.000279268
Il1b	ENSMUSG00000027398	1.15193	0.000279268
Raver2	ENSMUSG00000035275	-0.639854	0.000279437
Lpxn	ENSMUSG00000024696	1.05428	0.000281744
Ccl5	ENSMUSG00000035042	1.09106	0.000281744
Ifi27l2a	ENSMUSG00000079017	1.25741	0.000289469
Mical3	ENSMUSG00000051586	-0.612726	0.000292479
Fermt1	ENSMUSG00000027356	1.07813	0.000292833
Chst1	ENSMUSG00000027221	-0.66735	0.000293809
Igkv3-2	ENSMUSG00000095351	1.14928	0.000293809
Arhgap30	ENSMUSG00000048865	0.71044	0.000300063
Mga	ENSMUSG00000033943	-0.718963	0.000314486
Gm4951	ENSMUSG00000073555	1.25166	0.000314915
Rac2	ENSMUSG00000033220	0.826436	0.00031598
Ddah1	ENSMUSG00000028194	-0.702604	0.000318975
Podnl1	ENSMUSG00000012889	1.08163	0.000318975
Rbms3	ENSMUSG00000039607	-0.679742	0.000318975
AI607873	ENSMUSG00000073490	0.938516	0.000321556
Ackr2	ENSMUSG00000044534	-0.75678	0.000330883
Abi3bp	ENSMUSG00000035258	-0.824884	0.000336132
Prrt4	ENSMUSG00000079654	-0.813353	0.00033772
Akr1b8	ENSMUSG00000029762	0.724011	0.00033772
Zhx3	ENSMUSG00000035877	-0.800753	0.000343901
Cd300lg	ENSMUSG00000017309	-0.808877	0.000346063
Chrdl1	ENSMUSG00000031283	-0.784859	0.000346063
Phf11b	ENSMUSG00000091649	0.910485	0.000346762
Pyhin1	ENSMUSG00000043263	1.16001	0.000356742
Ubn2	ENSMUSG00000038538	-0.786605	0.000359086
Pcdh17	ENSMUSG00000035566	-0.949685	0.00035977
Rpl18	ENSMUSG00000059070	0.661589	0.000361661
	ENSMUSG00000108912	-1.25111	0.000366226
Hoxa7	ENSMUSG00000038236	-0.947057	0.000368747
Pklr	ENSMUSG00000041237	1.20371	0.000375645
Tmem51	ENSMUSG00000040616	0.645901	0.000375645
Tnfsf9	ENSMUSG00000035678	0.955396	0.000375943
Irf4	ENSMUSG00000021356	0.884158	0.000377439
Emilin2	ENSMUSG00000024053	0.843609	0.00037824
Samd12	ENSMUSG00000058656	-0.677803	0.00037824
Casz1	ENSMUSG00000028977	-0.787263	0.000379165
Dera	ENSMUSG00000030225	0.896971	0.000379476
Pkib	ENSMUSG00000019876	1.14938	0.000389443
Tnfrsf23	ENSMUSG00000037613	0.685704	0.000399017
Irs1	ENSMUSG00000055980	-0.926223	0.000409995
Spag9	ENSMUSG00000020859	-0.62278	0.000411982
Arhgef28	ENSMUSG00000021662	-0.607475	0.00041533
Sorbs1	ENSMUSG00000025006	-0.865869	0.000416289
Ifitm10	ENSMUSG00000045777	-0.607916	0.000417334
Tgfbr1	ENSMUSG00000007613	0.592409	0.000419516
Nlrc5	ENSMUSG00000074151	0.764358	0.000420652
Nfkbid	ENSMUSG00000036931	0.888905	0.000422047
Gm15931	ENSMUSG00000081723	0.72261	0.000430447
Gas2l3	ENSMUSG00000074802	1.0219	0.000430905
Pcdh1	ENSMUSG00000051375	-0.786021	0.000430905
Hey1	ENSMUSG00000040289	-0.628618	0.000433367
Kdr	ENSMUSG00000062960	-0.733097	0.000436169
Glis2	ENSMUSG00000014303	-0.704479	0.000438906
Tfec	ENSMUSG00000029553	1.02001	0.000438906
Tacc2	ENSMUSG00000030852	-0.629089	0.000438906
Hpgd	ENSMUSG00000031613	-0.730025	0.000450412
Abca8a	ENSMUSG00000041828	-0.796069	0.000452799
Myocd	ENSMUSG00000020542	-1.00426	0.00045705
Arhgef15	ENSMUSG00000052921	-0.592184	0.000464825
Cxcr3	ENSMUSG00000050232	1.01492	0.000470662
Ccm2l	ENSMUSG00000027474	-0.620096	0.000475339
Ppp1r1b	ENSMUSG00000061718	-0.925106	0.000475339
Raph1	ENSMUSG00000026014	-0.797589	0.000475339
Vegfa	ENSMUSG00000023951	-0.630268	0.000479732
Boc	ENSMUSG00000022687	-0.620379	0.000483195
Bnc1	ENSMUSG00000025105	-0.928595	0.000491008
Il33	ENSMUSG00000024810	0.798953	0.000491826
Cdkl5	ENSMUSG00000031292	-0.815823	0.00049276
Lyz1	ENSMUSG00000069515	1.11349	0.000499259
Plin4	ENSMUSG00000002831	-1.0489	0.000499259
Slfn2	ENSMUSG00000072620	1.03005	0.000499789
Cd200r1	ENSMUSG00000022667	1.21203	0.000504956
Zfp385a	ENSMUSG00000000552	0.672133	0.000507838
Syne1	ENSMUSG00000096054	-0.772658	0.00050863
Lrtm2	ENSMUSG00000055003	-1.07819	0.000522751
Sash1	ENSMUSG00000015305	-0.648394	0.000522751
Rnf144a	ENSMUSG00000020642	-0.663444	0.000528914
Magi1	ENSMUSG00000045095	-0.680091	0.000528914
Tef	ENSMUSG00000022389	-0.712023	0.000536783
Ptger4	ENSMUSG00000039942	0.759084	0.000537129
Rcan2	ENSMUSG00000039601	-0.609316	0.000539751
Slc5a1	ENSMUSG00000011034	1.1043	0.000542195
Fry	ENSMUSG00000056602	-0.639255	0.00054301
Pard3b	ENSMUSG00000052062	-0.594457	0.000545992
Il2rb	ENSMUSG00000068227	0.811319	0.000549719
Slit3	ENSMUSG00000056427	-0.843248	0.000550942
Pla2g2d	ENSMUSG00000041202	1.20957	0.000552507
Efnb2	ENSMUSG00000001300	-0.600487	0.000557026
Slc6a12	ENSMUSG00000030109	1.2059	0.000567301
C6	ENSMUSG00000022181	0.689032	0.000567301
Arc	ENSMUSG00000022602	1.17819	0.000586217
Micall2	ENSMUSG00000036718	0.772577	0.00058864
	ENSMUSG00000105504	0.903723	0.000595283
Atf3	ENSMUSG00000026628	1.07928	0.000606224
Ppp1r32	ENSMUSG00000035179	0.747586	0.000608039
H2-K1	ENSMUSG00000061232	1.08877	0.000612974
Mturn	ENSMUSG00000038065	-0.782282	0.000615374
Sox11	ENSMUSG00000063632	-1.03411	0.000617351
Mpl	ENSMUSG00000006389	-1.05448	0.000620593
Ctsh	ENSMUSG00000032359	0.610518	0.000627031
Fau	ENSMUSG00000038274	0.783428	0.00063904
Pdgfra	ENSMUSG00000029231	-0.732702	0.000653118
Aplnr	ENSMUSG00000044338	-0.696399	0.000655421
Fuca1	ENSMUSG00000028673	0.615945	0.000655421
Blvrb	ENSMUSG00000040466	0.681369	0.00065793
Tjp1	ENSMUSG00000030516	-0.748939	0.000659769
Zfhx3	ENSMUSG00000038872	-0.812388	0.000664748
Scn3a	ENSMUSG00000057182	-0.924431	0.000664963
Gpr157	ENSMUSG00000047875	0.972781	0.000670749
Pdcd1lg2	ENSMUSG00000016498	1.19134	0.000675549
	ENSMUSG00000107134	-0.928788	0.000675669
Axl	ENSMUSG00000002602	0.599869	0.000681078
Igkv1-135	ENSMUSG00000096336	1.00844	0.000681078
Tusc5	ENSMUSG00000046275	-0.842788	0.000686383
Rplp0	ENSMUSG00000067274	0.590026	0.000705418
Tifab	ENSMUSG00000049625	0.765339	0.000715105
Ifi202b	ENSMUSG00000026535	1.15524	0.000716864
Sfta2	ENSMUSG00000090509	0.761374	0.000719451
Gabre	ENSMUSG00000031340	-1.01376	0.000736756
Tppp	ENSMUSG00000021573	-0.622628	0.000737261
1110038B12Rik	ENSMUSG00000092203	0.889667	0.00074357
Gnb2l1	ENSMUSG00000020372	0.602513	0.000745375
Was	ENSMUSG00000031165	0.728809	0.000745375
Usp54	ENSMUSG00000034235	-0.604059	0.000747564
Tor2a	ENSMUSG00000009563	0.624481	0.000755875
Lag3	ENSMUSG00000030124	1.16144	0.000757059
Fndc7	ENSMUSG00000045326	0.923109	0.000767506
Polr1d	ENSMUSG00000029642	0.687524	0.000782361
Rab15	ENSMUSG00000021062	0.939098	0.000782542
Tbx3	ENSMUSG00000018604	-0.665708	0.000794488
Lphn3	ENSMUSG00000037605	-0.796041	0.000797276
Pcdhga5	ENSMUSG00000103567	-1.04731	0.000801118
Plcl2	ENSMUSG00000038910	0.842419	0.000802923
Wfdc13	ENSMUSG00000067704	1.20821	0.000807593
Ptprs	ENSMUSG00000013236	-0.635066	0.000832676
Btbd3	ENSMUSG00000062098	-0.643297	0.000851286
Rps28	ENSMUSG00000067288	0.656248	0.000852933
Cd80	ENSMUSG00000075122	1.11744	0.000852933
Lacc1	ENSMUSG00000044350	0.839559	0.000854682
Ptpn14	ENSMUSG00000026604	-0.73068	0.000856289
Sptan1	ENSMUSG00000057738	-0.628082	0.000889304
Adcy5	ENSMUSG00000022840	-0.733267	0.000891156
Il2rg	ENSMUSG00000031304	0.608123	0.000909828
Ppargc1a	ENSMUSG00000029167	-0.969009	0.000921451
Igfbp6	ENSMUSG00000023046	-0.779162	0.000921962
Ston1	ENSMUSG00000033855	-0.807084	0.000959384
Iglc2	ENSMUSG00000076937	1.14931	0.000971696
Sec1	ENSMUSG00000040364	1.04328	0.000986624
Mcemp1	ENSMUSG00000013974	0.815698	0.00100956
Fgd2	ENSMUSG00000024013	0.66565	0.00102091
Meis1	ENSMUSG00000020160	-0.682145	0.00102302
Eef1b2	ENSMUSG00000025967	0.663994	0.00102586
Nova1	ENSMUSG00000021047	-0.785681	0.00104323
Ece1	ENSMUSG00000057530	-0.675502	0.00104743
Zfp385b	ENSMUSG00000027016	0.920839	0.001048
Hecw2	ENSMUSG00000042807	-0.794919	0.00104816
Unc119	ENSMUSG00000002058	0.703171	0.00104949
Rasa4	ENSMUSG00000004952	0.816923	0.0010675
Atp2b2	ENSMUSG00000030302	-1.07447	0.00107026
Chrm2	ENSMUSG00000045613	-0.972692	0.00108628
Bcl2a1a	ENSMUSG00000102037	0.903008	0.00112666
She	ENSMUSG00000046280	-0.588325	0.00117239
Gnpda1	ENSMUSG00000052102	0.696426	0.00121967
Tlr5	ENSMUSG00000079164	-0.745259	0.00123096
	ENSMUSG00000109036	1.07744	0.00123116
Egr2	ENSMUSG00000037868	0.800117	0.00124523
Acat2	ENSMUSG00000023832	0.659961	0.00124523
Pla2g15	ENSMUSG00000031903	0.620543	0.00124523
Folr4	ENSMUSG00000031933	1.1467	0.00124523
Ikbke	ENSMUSG00000042349	0.792406	0.00124946
Prkca	ENSMUSG00000050965	-0.767833	0.0012861
4833428L15Rik	ENSMUSG00000097074	0.951975	0.0012861
Bend3	ENSMUSG00000038214	-0.806827	0.00133754
Plet1	ENSMUSG00000032068	0.684181	0.00134273
Hes2	ENSMUSG00000028940	-1.12399	0.00137489
Klhl29	ENSMUSG00000020627	-1.04951	0.00138738
Ryr2	ENSMUSG00000021313	-1.07859	0.00139489
Lgi2	ENSMUSG00000039252	0.761005	0.00139577
Adrb1	ENSMUSG00000035283	-0.588279	0.00139577
Efemp1	ENSMUSG00000020467	-0.637024	0.00140449
Sptb	ENSMUSG00000021061	-0.939299	0.0014056
Nsa2	ENSMUSG00000060739	0.598948	0.00140923
Cyyr1	ENSMUSG00000041134	-0.653402	0.00143768
Gria3	ENSMUSG00000001986	-0.731803	0.00145016
Arl4c	ENSMUSG00000049866	0.61	0.00147823
Bahcc1	ENSMUSG00000039741	-0.601829	0.00151006
H2-M3	ENSMUSG00000016206	1.01171	0.00152258
	ENSMUSG00000108084	1.04095	0.0015243
Sh3rf2	ENSMUSG00000057719	-0.731804	0.00152834
Kcnk3	ENSMUSG00000049265	-0.743636	0.00153352
Car8	ENSMUSG00000041261	0.830415	0.00155159
Gpr183	ENSMUSG00000051212	0.826676	0.00156521
Slc13a3	ENSMUSG00000018459	1.14855	0.00157057
Igkv1-117	ENSMUSG00000094335	1.1562	0.0015713
Edn3	ENSMUSG00000027524	-0.691317	0.00158522
Nhsl2	ENSMUSG00000079481	-0.744597	0.00158573
Crmp1	ENSMUSG00000029121	1.04955	0.00158947
Mreg	ENSMUSG00000039395	0.88655	0.0015987
Epha2	ENSMUSG00000006445	-0.590634	0.00161968
Agtr1a	ENSMUSG00000049115	-0.825936	0.00162955
Tgtp1	ENSMUSG00000078922	1.03625	0.00164016
Flrt1	ENSMUSG00000047787	-1.06686	0.00164016
Osr1	ENSMUSG00000048387	-0.754435	0.00166694
Il1r2	ENSMUSG00000026073	1.11602	0.00167422
Ednrb	ENSMUSG00000022122	-0.739533	0.0016878
Tox2	ENSMUSG00000074607	-0.679753	0.00169711
Tspo	ENSMUSG00000041736	0.6962	0.00172501
Kcnq1ot1	ENSMUSG00000101609	-1.13294	0.00172606
Slc29a3	ENSMUSG00000020100	0.659166	0.0017288
Soga1	ENSMUSG00000055485	-0.783077	0.00174342
Rassf8	ENSMUSG00000030259	-0.647605	0.00175042
Herc2	ENSMUSG00000030451	-0.627141	0.00176208
Ptprn	ENSMUSG00000026204	-0.755331	0.00180013
Igkv5-43	ENSMUSG00000094433	1.04419	0.00180941
Bcl2l14	ENSMUSG00000030200	1.07469	0.00184681
Cacna2d4	ENSMUSG00000041460	-0.86046	0.00185101
Gabra3	ENSMUSG00000031343	-1.01609	0.00190223
43160	ENSMUSG00000036469	0.866019	0.00191164
Gm4980	ENSMUSG00000096606	-0.761398	0.00191262
Upk3b	ENSMUSG00000042985	-0.666866	0.00193189
Tnfaip2	ENSMUSG00000021281	0.730399	0.00193495
Cyp7b1	ENSMUSG00000039519	0.900469	0.00193495
Aqp9	ENSMUSG00000032204	1.10067	0.00194044
Mrpl54	ENSMUSG00000034932	0.650668	0.001946
Dmd	ENSMUSG00000045103	-0.733048	0.00195908
Grik3	ENSMUSG00000001985	-0.888174	0.00200255
Ap1s1	ENSMUSG00000004849	0.596244	0.00200403
Nrxn2	ENSMUSG00000033768	-0.76888	0.00201359
Espl1	ENSMUSG00000058290	0.891183	0.002017
Adora2b	ENSMUSG00000018500	0.825635	0.0020223
Tbx5	ENSMUSG00000018263	-0.604473	0.0020223
Sncaip	ENSMUSG00000024534	-0.748072	0.00202499
Prdx4	ENSMUSG00000025289	0.717729	0.00206095
Akap5	ENSMUSG00000021057	-0.643946	0.00206095
Gns	ENSMUSG00000034707	0.596961	0.00206127
Wisp2	ENSMUSG00000027656	0.783816	0.00206885
Timp3	ENSMUSG00000020044	-0.698323	0.00206885
Ccl1	ENSMUSG00000020702	0.948629	0.00207122
Rnf130	ENSMUSG00000020376	0.60043	0.00211455
Rhof	ENSMUSG00000029449	0.657706	0.00213267
Prrg1	ENSMUSG00000047996	-0.837074	0.00213267
Txlnb	ENSMUSG00000039891	-1.07736	0.00214452
Gpr132	ENSMUSG00000021298	0.9687	0.00215879
Tnrc6b	ENSMUSG00000047888	-0.727684	0.00218355
Gbp11	ENSMUSG00000092021	0.95139	0.00222523
Lama5	ENSMUSG00000015647	-0.588937	0.0022331
Rab27a	ENSMUSG00000032202	0.61709	0.00223809
Lsp1	ENSMUSG00000018819	0.61913	0.00226171
Apod	ENSMUSG00000022548	0.877276	0.0022692
Slc39a11	ENSMUSG00000041654	0.714236	0.00227528
Il1a	ENSMUSG00000027399	0.884726	0.00228288
Arhgap31	ENSMUSG00000022799	-0.685705	0.00233565
Gm9581	ENSMUSG00000091562	-0.862756	0.00234627
Socs3	ENSMUSG00000053113	0.591133	0.0023495
Flnc	ENSMUSG00000068699	-0.996662	0.0023495
Pla2g7	ENSMUSG00000023913	0.92928	0.00236355
Celsr2	ENSMUSG00000068740	-0.648669	0.0023695
Uvssa	ENSMUSG00000037355	-0.659095	0.00237496
Plac8	ENSMUSG00000029322	0.734643	0.00237808
Fam49b	ENSMUSG00000022378	0.655754	0.00240201
Zfp697	ENSMUSG00000050064	-0.671935	0.00242941
Gm13436	ENSMUSG00000083716	0.818469	0.00243161
Runx1t1	ENSMUSG00000006586	-0.700022	0.00243161
	ENSMUSG00000109674	-1.04375	0.00244936
4932438A13Rik	ENSMUSG00000037270	-0.743404	0.00245685
Akr1c13	ENSMUSG00000021213	1.11019	0.0024711
Etv1	ENSMUSG00000004151	-0.637182	0.00252143
Rnf39	ENSMUSG00000036492	-0.774736	0.0025218
Ptpn2	ENSMUSG00000024539	0.771864	0.00252538
Serpina3f	ENSMUSG00000066363	1.06314	0.00255145
Rps18	ENSMUSG00000008668	0.797523	0.00256429
Oas2	ENSMUSG00000032690	0.914123	0.0025858
Ddx39	ENSMUSG00000005481	-0.64939	0.00259775
1600014C10Rik	ENSMUSG00000054676	0.711253	0.00260815
Bcl3	ENSMUSG00000053175	0.616584	0.00261057
Mthfd2	ENSMUSG00000005667	1.02063	0.00263806
Gngt2	ENSMUSG00000038811	0.823472	0.00264141
Avpi1	ENSMUSG00000018821	0.74333	0.00266159
Pkd1	ENSMUSG00000032855	-0.688193	0.00266529
Gm7125	ENSMUSG00000069996	0.611098	0.0026659
Wnt2b	ENSMUSG00000027840	-0.912929	0.00268259
Egfr	ENSMUSG00000020122	-0.775766	0.002697
Pla2g4f	ENSMUSG00000046971	0.93571	0.00272545
Rtp4	ENSMUSG00000033355	0.807351	0.00276688
Rph3a	ENSMUSG00000029608	1.09767	0.00279863
Myo1g	ENSMUSG00000020437	0.662818	0.00279993
Ccr2	ENSMUSG00000049103	0.767448	0.002808
Casp4	ENSMUSG00000033538	0.838711	0.00280977
Esd	ENSMUSG00000021996	0.635025	0.00281747
Wt1	ENSMUSG00000016458	-0.866953	0.00284026
Ankrd29	ENSMUSG00000057766	-0.740444	0.00284205
Dedd2	ENSMUSG00000054499	0.612497	0.00284272
Sash3	ENSMUSG00000031101	0.80244	0.00284272
Crlf2	ENSMUSG00000033467	0.781013	0.00286715
Tbx4	ENSMUSG00000000094	-0.626673	0.002909
Fgf18	ENSMUSG00000057967	-0.692028	0.00291035
Tet2	ENSMUSG00000040943	-0.716478	0.00291731
Fam208a	ENSMUSG00000040651	-0.86403	0.00291731
Ccdc157	ENSMUSG00000051427	-0.688355	0.00295226
Siglec1	ENSMUSG00000027322	0.829913	0.00295263
Sephs2	ENSMUSG00000049091	0.587613	0.00301153
Ptgr1	ENSMUSG00000028378	1.04615	0.00301421
Tnfrsf13b	ENSMUSG00000010142	0.833467	0.00304959
Rnaset2a	ENSMUSG00000095687	0.827921	0.00306546
Nox4	ENSMUSG00000030562	-0.662528	0.00306983
Clec4a2	ENSMUSG00000030148	0.887932	0.00306983
Junb	ENSMUSG00000052837	0.593863	0.00306983
Calcrl	ENSMUSG00000059588	-0.602271	0.00314291
	ENSMUSG00000109564	-1.025	0.00317058
Mkl2	ENSMUSG00000009569	-0.70429	0.0031978
Marco	ENSMUSG00000026390	-1.03483	0.0031978
Blvra	ENSMUSG00000001999	0.770028	0.00325794
Mvd	ENSMUSG00000006517	0.685469	0.0032756
Ppm1l	ENSMUSG00000027784	-0.633308	0.00328307
Lama4	ENSMUSG00000019846	-0.60901	0.00331995
Kcnn4	ENSMUSG00000054342	0.906354	0.00338202
Tril	ENSMUSG00000043496	-0.726199	0.00338604
Erp29	ENSMUSG00000029616	0.620012	0.00338742
Gm12250	ENSMUSG00000082292	0.9882	0.00339175
Il17f	ENSMUSG00000041872	0.808485	0.00339175
Klk13	ENSMUSG00000054046	0.854582	0.00340679
Klra2	ENSMUSG00000030187	1.08002	0.00342448
Rora	ENSMUSG00000032238	-0.64	0.00354709
Ago3	ENSMUSG00000028842	-0.676934	0.00354709
Pycr2	ENSMUSG00000026520	0.671785	0.00357189
Fgd3	ENSMUSG00000037946	0.673957	0.00357552
Syn1	ENSMUSG00000037217	0.726722	0.0035922
Myo5a	ENSMUSG00000034593	0.585332	0.0035922
Cdon	ENSMUSG00000038119	-0.678583	0.00360843
Grin2b	ENSMUSG00000030209	-1.06905	0.00362862
Gna15	ENSMUSG00000034792	0.884882	0.00370056
Dock9	ENSMUSG00000025558	-0.596068	0.00370439
Zfp366	ENSMUSG00000050919	-0.623426	0.00371732
Sectm1b	ENSMUSG00000039364	1.07652	0.00372882
Scamp5	ENSMUSG00000040722	0.934679	0.00379798
Tnr	ENSMUSG00000015829	-1.07266	0.00383678
Gimap7	ENSMUSG00000043931	1.07169	0.00388208
Pdk4	ENSMUSG00000019577	-0.959779	0.00395086
Nipbl	ENSMUSG00000022141	-0.607372	0.00398998
E230016K23Rik	ENSMUSG00000051832	1.01393	0.00401009
Snx7	ENSMUSG00000028007	0.645107	0.00402026
4931406P16Rik	ENSMUSG00000066571	-0.605137	0.00416616
Gm28439	ENSMUSG00000100131	-1.03188	0.00418424
Rapgef4	ENSMUSG00000049044	-0.807807	0.00424299
Ttn	ENSMUSG00000051747	-1.06827	0.00424964
Igkv3-12	ENSMUSG00000094117	0.876331	0.00435706
Lta	ENSMUSG00000024402	0.939378	0.00438102
Flrt3	ENSMUSG00000051379	-0.737818	0.00438847
Paqr9	ENSMUSG00000064225	-0.997362	0.00441377
Soat1	ENSMUSG00000026600	0.611886	0.00441898
Kmt2d	ENSMUSG00000048154	-0.855675	0.00442543
Txn1	ENSMUSG00000028367	0.599891	0.00445655
Meis2	ENSMUSG00000027210	-0.630156	0.00448205
Daam2	ENSMUSG00000040260	-0.602876	0.00454069
Klf9	ENSMUSG00000033863	-0.695826	0.00455723
Tnfaip8	ENSMUSG00000062210	0.717604	0.00466807
RP23-59N15.2	ENSMUSG00000103089	-1.04524	0.00469932
Trim56	ENSMUSG00000043279	-0.58976	0.00469932
Angpt1	ENSMUSG00000022309	-0.658256	0.00473461
Gm13710	ENSMUSG00000087362	1.05934	0.00474376
Ttc28	ENSMUSG00000033209	-0.65028	0.00484775
F5	ENSMUSG00000026579	-0.84517	0.0048673
Socs1	ENSMUSG00000038037	0.931295	0.00490831
	ENSMUSG00000107041	-1.00727	0.00492609
Dennd2d	ENSMUSG00000027901	0.621318	0.00500089
Slc7a2	ENSMUSG00000031596	0.652184	0.00501513
Myrf	ENSMUSG00000036098	-0.706505	0.00502904
Gm26626	ENSMUSG00000097139	0.848263	0.00505128
Gp1bb	ENSMUSG00000050761	-0.905391	0.00510859
Fermt3	ENSMUSG00000024965	0.619125	0.00510967
Glp1r	ENSMUSG00000024027	-0.776198	0.0051173
Ms4a4c	ENSMUSG00000024675	1.04929	0.00515853
Rgma	ENSMUSG00000070509	-0.593857	0.00516457
Foxj1	ENSMUSG00000034227	0.686249	0.00525158
Itgae	ENSMUSG00000005947	0.800397	0.00531342
H2-Eb2	ENSMUSG00000067341	0.9489	0.00539128
Casp1	ENSMUSG00000025888	0.958196	0.00539128
Nrgn	ENSMUSG00000053310	-0.955871	0.00543655
Corin	ENSMUSG00000005220	-1.03912	0.00543803
Reps2	ENSMUSG00000040855	-0.623498	0.00546358
Peg3	ENSMUSG00000002265	-0.860749	0.00546765
Pde4dip	ENSMUSG00000038170	-0.766264	0.00546765
Itln1	ENSMUSG00000038209	1.00117	0.00547774
Hnrnph3	ENSMUSG00000020069	-0.888574	0.00547774
Rpl37a	ENSMUSG00000046330	0.80838	0.0054846
Snx10	ENSMUSG00000038301	0.755918	0.00549365
Rpl27a	ENSMUSG00000046364	0.590739	0.00560788
H2-K2	ENSMUSG00000067203	1.04223	0.00568027
Ptpru	ENSMUSG00000028909	-0.683362	0.00571249
Glb1	ENSMUSG00000045594	0.691283	0.00576638
Gabbr1	ENSMUSG00000024462	-0.715394	0.00576638
Cntn1	ENSMUSG00000055022	-1.00068	0.00577431
Wdfy3	ENSMUSG00000043940	-0.669449	0.00579898
C230052I12Rik	ENSMUSG00000030493	0.60211	0.00581156
Timp4	ENSMUSG00000030317	-0.770651	0.00582758
Vps13d	ENSMUSG00000020220	-0.61635	0.00582985
Smg1	ENSMUSG00000030655	-0.592543	0.0058467
Snx8	ENSMUSG00000029560	0.643073	0.00584962
Pla2r1	ENSMUSG00000054580	-0.796061	0.00592085
Cacna1c	ENSMUSG00000051331	-0.603925	0.00601512
Csf2	ENSMUSG00000018916	0.879961	0.00607382
Gp1ba	ENSMUSG00000050675	-0.877374	0.00607382
Rgs1	ENSMUSG00000026358	0.953087	0.00612159
Clec1a	ENSMUSG00000033082	-0.634479	0.00612855
Gpr65	ENSMUSG00000021886	0.901912	0.00613166
Trpm2	ENSMUSG00000009292	0.908414	0.00618461
Rbm28	ENSMUSG00000029701	-0.706772	0.00622052
Best3	ENSMUSG00000020169	-0.868197	0.00623276
Foxp2	ENSMUSG00000029563	-0.616899	0.0062407
A430093F15Rik	ENSMUSG00000067577	0.977567	0.0062757
Cldn15	ENSMUSG00000001739	-0.629702	0.00630122
Mfsd2b	ENSMUSG00000037336	-0.863422	0.0063949
Dysf	ENSMUSG00000033788	-0.617634	0.00641136
Fat4	ENSMUSG00000046743	-0.804085	0.00641868
Tbx3os1	ENSMUSG00000087516	-0.770126	0.00645458
Thbs1	ENSMUSG00000040152	-0.817251	0.00646121
Slpi	ENSMUSG00000017002	0.982596	0.00647975
Lace1	ENSMUSG00000038302	-0.702914	0.00647975
Gm29237	ENSMUSG00000101872	-0.594858	0.00652662
6330403L08Rik	ENSMUSG00000075585	-0.590117	0.0066228
Lax1	ENSMUSG00000051998	0.850376	0.00678466
Mx1	ENSMUSG00000000386	1.02399	0.00678839
Itga1	ENSMUSG00000042284	-0.667052	0.00686124
Rps16	ENSMUSG00000037563	0.674552	0.00694395
Art3	ENSMUSG00000034842	-0.709429	0.00694395
Dnajb1	ENSMUSG00000005483	0.717587	0.00694395
Tmsb10	ENSMUSG00000079523	0.660949	0.00694617
Ptpn5	ENSMUSG00000030854	0.996825	0.00694617
Itgam	ENSMUSG00000030786	0.930353	0.00699279
Gpsm3	ENSMUSG00000034786	0.637125	0.00699279
Tekt5	ENSMUSG00000039179	-0.889502	0.00702172
Magoh	ENSMUSG00000028609	0.817376	0.00704199
Gm6139	ENSMUSG00000057244	1.02035	0.00705996
Rab26	ENSMUSG00000079657	0.897721	0.00706321
Dock2	ENSMUSG00000020143	0.585448	0.00710511
Ckmt1	ENSMUSG00000000308	0.648756	0.00713411
Zfp292	ENSMUSG00000039967	-0.599561	0.0071501
Slc2a6	ENSMUSG00000036067	0.922776	0.0071501
Treml2	ENSMUSG00000071068	0.736387	0.0071501
Gm15800	ENSMUSG00000042744	-0.60012	0.00715994
Insl6	ENSMUSG00000050957	1.00413	0.00717578
Chrm1	ENSMUSG00000032773	-0.735317	0.00721818
Sox6	ENSMUSG00000051910	-0.808426	0.00722373
Klf12	ENSMUSG00000072294	-0.691477	0.00726206
Synpo2	ENSMUSG00000050315	-0.600588	0.00733969
Lgals1	ENSMUSG00000068220	0.620996	0.00734301
Nfatc2	ENSMUSG00000027544	-1.01168	0.00744629
Zan	ENSMUSG00000079173	-0.937321	0.00746512
	ENSMUSG00000105957	-0.855977	0.0076282
Zfhx4	ENSMUSG00000025255	-0.958915	0.00773108
Tgtp2	ENSMUSG00000078921	0.801769	0.00773256
Zbtb37	ENSMUSG00000043467	-0.714407	0.00804705
Spn	ENSMUSG00000051457	0.684623	0.00815908
Srcap	ENSMUSG00000053877	-0.87663	0.00816681
Prox1	ENSMUSG00000010175	-0.781946	0.0082652
Gm12942	ENSMUSG00000070737	0.711774	0.0082652
Hopxos	ENSMUSG00000087541	-0.999269	0.00829778
Orm1	ENSMUSG00000039196	0.951541	0.00832202
Igfbp3	ENSMUSG00000020427	-0.651953	0.00832202
Gsap	ENSMUSG00000039934	0.58508	0.00846945
Tshz3	ENSMUSG00000021217	-0.6205	0.00849786
Igkv4-63	ENSMUSG00000076550	0.620651	0.00851615
Acad11	ENSMUSG00000090150	-0.602635	0.00862645
Tlr9	ENSMUSG00000045322	0.778588	0.00865847
Atox1	ENSMUSG00000018585	0.611458	0.00873116
Lgr6	ENSMUSG00000042793	-0.821191	0.00875959
Igf1r	ENSMUSG00000005533	-0.693717	0.00875959
Smad6	ENSMUSG00000036867	-0.600619	0.00875959
Pafah1b3	ENSMUSG00000005447	0.621971	0.00875959
H2-Q2	ENSMUSG00000091705	0.977674	0.00881942
Metrnl	ENSMUSG00000039208	0.836194	0.00886689
Arhgap20	ENSMUSG00000053199	-0.829773	0.00893571
Coro1a	ENSMUSG00000030707	0.745199	0.00894215
Ksr2	ENSMUSG00000061578	0.99139	0.00894539
Rgs16	ENSMUSG00000026475	0.9989	0.00895711
Fam26f	ENSMUSG00000046031	0.981051	0.00902616
Fxyd1	ENSMUSG00000036570	-0.639236	0.00904585
Rps27	ENSMUSG00000090733	0.675903	0.00906426
Airn	ENSMUSG00000078247	-0.836168	0.00918683
Il2ra	ENSMUSG00000026770	0.935515	0.00918683
H2-D1	ENSMUSG00000073411	0.866882	0.0091962
Itih1	ENSMUSG00000006529	0.989361	0.00932226
P2ry12	ENSMUSG00000036353	-0.871445	0.00932226
Tubb1	ENSMUSG00000016255	-0.870397	0.00936272
Rplp2	ENSMUSG00000025508	0.694266	0.00939964
Igkv6-15	ENSMUSG00000094797	0.904946	0.00945124
Dhh	ENSMUSG00000023000	-0.778708	0.00953006
Myzap	ENSMUSG00000041361	-0.591259	0.00956617
Irx1	ENSMUSG00000060969	0.634143	0.00967999
P2ry2	ENSMUSG00000032860	0.657603	0.00969117
Nova2	ENSMUSG00000030411	-0.625753	0.00971747
Ifi44	ENSMUSG00000028037	0.860074	0.00971747
Ppp2r3a	ENSMUSG00000043154	-0.61009	0.00975884
	ENSMUSG00000107756	-0.885167	0.00983868
Cyr61	ENSMUSG00000028195	-0.638958	0.00985839
Rpl39	ENSMUSG00000079641	0.627084	0.00989458
Amot	ENSMUSG00000041688	-0.745075	0.00995232
Gbp5	ENSMUSG00000040264	0.962799	0.00998329
4930415O20Rik	ENSMUSG00000022993	0.921809	0.01013
Auts2	ENSMUSG00000029673	-0.627853	0.010137
	ENSMUSG00000105160	0.920245	0.010152
Pmf1	ENSMUSG00000028066	0.666867	0.010152
Sv2a	ENSMUSG00000038486	-0.892285	0.0101586
Ptpn22	ENSMUSG00000027843	0.764767	0.0101907
Tspan1	ENSMUSG00000028699	0.609463	0.0101924
Xist	ENSMUSG00000086503	-0.856756	0.0102994
Gabrq	ENSMUSG00000031344	-0.644746	0.0103803
Erich2	ENSMUSG00000075302	0.631657	0.0104288
Igkv3-7	ENSMUSG00000076598	0.94909	0.0104696
Gm10282	ENSMUSG00000070713	0.975172	0.0104708
Rps14	ENSMUSG00000024608	0.723451	0.0104708
H2-DMb2	ENSMUSG00000037548	0.854878	0.0105814
Lmod2	ENSMUSG00000029683	-0.93068	0.0106151
Avpr1a	ENSMUSG00000020123	-0.978701	0.0107353
Popdc2	ENSMUSG00000022803	-0.723071	0.0107962
Cidec	ENSMUSG00000030278	-0.895365	0.0108684
1700007J10Rik	ENSMUSG00000086330	-0.959239	0.0110001
Kmt2c	ENSMUSG00000038056	-0.672467	0.0110457
Igkv4-72	ENSMUSG00000076545	0.845995	0.0110957
Nr1d1	ENSMUSG00000020889	-0.814298	0.0111474
BC051142	ENSMUSG00000057246	0.978216	0.0111508
Soat2	ENSMUSG00000023045	0.958953	0.0111769
Galnt7	ENSMUSG00000031608	0.7343	0.0112178
B930041F14Rik	ENSMUSG00000074738	0.616088	0.0112814
Tet3	ENSMUSG00000034832	-0.624894	0.0113283
1700037F24Rik	ENSMUSG00000097540	0.617932	0.0113505
Prom1	ENSMUSG00000029086	0.721524	0.0114127
Fam83e	ENSMUSG00000054161	0.912022	0.0114393
Acvr2b	ENSMUSG00000061393	-0.785087	0.0115222
Panct2	ENSMUSG00000097814	0.787415	0.0115287
Cep55	ENSMUSG00000024989	0.960502	0.0115287
Htr2c	ENSMUSG00000041380	-0.964063	0.0115663
	ENSMUSG00000106099	-0.965027	0.0115993
Pde1a	ENSMUSG00000059173	-0.920442	0.011602
Gkn3	ENSMUSG00000030048	0.943136	0.011677
Samd5	ENSMUSG00000060487	-0.675484	0.0116999
Birc5	ENSMUSG00000017716	0.947392	0.0118805
Igf1	ENSMUSG00000020053	0.600688	0.0118865
Cbfb	ENSMUSG00000031885	0.599561	0.0120729
Rai2	ENSMUSG00000043518	-0.670057	0.0120788
AI427809	ENSMUSG00000086712	0.918868	0.0120788
Cks2	ENSMUSG00000062248	0.779026	0.0120998
Stat4	ENSMUSG00000062939	0.831133	0.0121245
Aff2	ENSMUSG00000031189	-0.830639	0.0123061
Kmt2a	ENSMUSG00000002028	-0.654329	0.0124692
Vgll3	ENSMUSG00000091243	-0.602524	0.0125829
Ptpn7	ENSMUSG00000031506	0.827205	0.0125871
Srp14	ENSMUSG00000009549	0.685002	0.0126712
Dmpk	ENSMUSG00000030409	-0.588868	0.0127064
RP23-456B9.18	ENSMUSG00000102324	-0.950751	0.0127128
Psd	ENSMUSG00000037126	0.640773	0.0130174
Ccbe1	ENSMUSG00000046318	-0.752808	0.0130464
Tap2	ENSMUSG00000024339	0.58547	0.0130727
Hspg2	ENSMUSG00000028763	-0.832111	0.0131336
Il12b	ENSMUSG00000004296	0.783152	0.0133792
Rgs14	ENSMUSG00000052087	0.634413	0.0134406
Notch1	ENSMUSG00000026923	-0.597136	0.0135107
Pcdh7	ENSMUSG00000029108	-0.739735	0.0135428
A230065H16Rik	ENSMUSG00000087075	0.664764	0.0135793
Igkv4-57	ENSMUSG00000076556	0.783015	0.0136463
Gm4759	ENSMUSG00000053541	0.825144	0.0137084
Elf3	ENSMUSG00000003051	0.641212	0.0137163
B930095G15Rik	ENSMUSG00000085133	-0.74467	0.0137286
B530045E10Rik	ENSMUSG00000044633	-0.917391	0.0137286
Dck	ENSMUSG00000029366	0.80055	0.0137286
Gm12164	ENSMUSG00000081251	0.949418	0.0138473
Xpnpep2	ENSMUSG00000037005	-0.662401	0.013949
Igkv4-59	ENSMUSG00000094006	0.803216	0.0139506
	ENSMUSG00000109536	-0.953425	0.0139506
Smad9	ENSMUSG00000027796	-0.672707	0.0139506
Ptger2	ENSMUSG00000037759	0.783918	0.0139896
Gm4735	ENSMUSG00000064193	0.952961	0.0139931
Rgs10	ENSMUSG00000030844	0.618935	0.0141074
Ccr7	ENSMUSG00000037944	0.752374	0.0141537
Gata4	ENSMUSG00000021944	-0.807548	0.014224
Leprel1	ENSMUSG00000038168	-0.760387	0.0142932
Slc44a4	ENSMUSG00000007034	0.652531	0.0144295
Ptar1	ENSMUSG00000074925	-0.696933	0.0144497
Bid	ENSMUSG00000004446	0.683559	0.0145891
Gm8730	ENSMUSG00000063696	0.624697	0.0146746
Ltbp2	ENSMUSG00000002020	0.803763	0.0147167
2610203C20Rik	ENSMUSG00000074415	-0.839605	0.0147949
Gm16061	ENSMUSG00000080972	0.586598	0.0151234
Rpl36	ENSMUSG00000057863	0.607815	0.0151715
H2-Q6	ENSMUSG00000073409	0.826238	0.0152035
Naip2	ENSMUSG00000078945	0.652527	0.0152035
9330175E14Rik	ENSMUSG00000097194	0.822988	0.0152643
Rplp1	ENSMUSG00000007892	0.614717	0.0153115
Pappa	ENSMUSG00000028370	-0.869859	0.0153495
Tlr1	ENSMUSG00000044827	0.826452	0.0155355
Dhrs7b	ENSMUSG00000042569	0.69806	0.0156542
Rasl11a	ENSMUSG00000029641	0.597235	0.0157257
RP23-79K5.3	ENSMUSG00000102143	-0.93345	0.0157406
Gm10557	ENSMUSG00000073647	-0.804369	0.0157406
Spib	ENSMUSG00000008193	0.783583	0.0157406
Ms4a6b	ENSMUSG00000024677	0.756881	0.0157916
Usp18	ENSMUSG00000030107	0.730458	0.0157936
Dnase1l3	ENSMUSG00000025279	0.903056	0.0158981
Efhd1	ENSMUSG00000026255	-0.90296	0.0159377
Nid2	ENSMUSG00000021806	-0.684498	0.0160745
Pon1	ENSMUSG00000002588	-0.782825	0.0161544
Med1	ENSMUSG00000018160	-0.594566	0.0162254
Prrc2c	ENSMUSG00000040225	-0.605061	0.0163277
Kcnq5	ENSMUSG00000028033	-0.794249	0.0163545
Iah1	ENSMUSG00000062054	0.705304	0.0164068
Phf11d	ENSMUSG00000068245	0.616251	0.0164555
Il17rd	ENSMUSG00000040717	-0.636785	0.01654
Serpina1b	ENSMUSG00000071178	0.759106	0.0166549
Slc6a2	ENSMUSG00000055368	-0.802194	0.0167885
Fbln2	ENSMUSG00000064080	-0.664598	0.0168692
Gm15832	ENSMUSG00000085894	0.920741	0.0171165
Tbx18	ENSMUSG00000032419	-0.929706	0.0171402
Nos1ap	ENSMUSG00000038473	-0.668915	0.0172879
Wfdc10	ENSMUSG00000070529	-0.925038	0.0172969
PCDHA9	ENSMUSG00000102697	-0.812372	0.0173292
Ticam2	ENSMUSG00000056130	0.932047	0.0173317
Arhgap15	ENSMUSG00000049744	0.915127	0.0173317
Ifit1	ENSMUSG00000034459	0.722045	0.0173365
Kctd14	ENSMUSG00000051727	0.769142	0.0174206
Igf2bp1	ENSMUSG00000013415	-0.882486	0.0174206
Cyb561d2	ENSMUSG00000037190	0.704244	0.0176021
Isg15	ENSMUSG00000035692	0.900408	0.0176248
Prkag3	ENSMUSG00000006542	-0.725094	0.0177342
Tex26	ENSMUSG00000029660	0.676423	0.0177477
Myo3b	ENSMUSG00000042064	0.920577	0.0179203
Slc39a2	ENSMUSG00000072572	0.811057	0.0179539
Slc38a4	ENSMUSG00000022464	-0.850978	0.0180798
	ENSMUSG00000109392	-0.884306	0.0181384
Myeov2	ENSMUSG00000073616	0.744546	0.0183151
Mapk4	ENSMUSG00000024558	-0.832275	0.0183912
Retnla	ENSMUSG00000061100	0.761869	0.0184715
Clec9a	ENSMUSG00000046080	-0.634299	0.0185401
Tcrg-C2	ENSMUSG00000076752	0.916211	0.0186537
Gm26878	ENSMUSG00000097087	-0.914158	0.0186537
Tmem245	ENSMUSG00000055296	-0.659376	0.0187629
Pkn3	ENSMUSG00000026785	-0.642343	0.0187643
Ccl7	ENSMUSG00000035373	0.922734	0.0188001
Hrc	ENSMUSG00000038239	-0.859191	0.0190445
Rnf180	ENSMUSG00000021720	0.808523	0.0191671
Gm2415	ENSMUSG00000086119	-0.75063	0.0192174
	ENSMUSG00000106978	-0.689273	0.0192584
Tlr6	ENSMUSG00000051498	0.863495	0.0192696
Igfbp5	ENSMUSG00000026185	-0.594926	0.0192696
	ENSMUSG00000113650	-0.919349	0.0192696
PCDHGA9	ENSMUSG00000102440	-0.846207	0.0192871
Pcbd1	ENSMUSG00000020098	0.598244	0.0193192
Gdf3	ENSMUSG00000030117	0.736354	0.0193972
Dmkn	ENSMUSG00000060962	0.881127	0.0194544
Papln	ENSMUSG00000021223	-0.893705	0.0194564
Rpl32	ENSMUSG00000057841	0.592169	0.0195148
Rab20	ENSMUSG00000031504	0.657535	0.0200363
Tmem171	ENSMUSG00000052485	0.817191	0.0200461
Ntn5	ENSMUSG00000070564	0.784254	0.0200726
Lrrc18	ENSMUSG00000041673	-0.775422	0.0203087
Alox12	ENSMUSG00000000320	-0.643848	0.0203153
Gm6969	ENSMUSG00000066553	0.592683	0.0204548
Tspan11	ENSMUSG00000030351	0.616824	0.0207148
Atp11c	ENSMUSG00000062949	-0.586637	0.020778
Hif3a	ENSMUSG00000004328	-0.839399	0.020778
Ulbp1	ENSMUSG00000079685	0.627813	0.0209849
Pcdhb14	ENSMUSG00000044043	-0.840457	0.0211619
Mfsd7a	ENSMUSG00000029490	0.731343	0.0214016
Arnt2	ENSMUSG00000015709	0.804089	0.0214016
Gpr17	ENSMUSG00000052229	-0.881976	0.0214766
Itga2b	ENSMUSG00000034664	-0.804369	0.0214837
Mrpl12	ENSMUSG00000039640	0.611308	0.0216915
Zc3h12d	ENSMUSG00000039981	0.738711	0.021842
	ENSMUSG00000106749	-0.712428	0.0219811
Frmpd1	ENSMUSG00000035615	-0.662008	0.0219979
Fam124b	ENSMUSG00000043230	-0.725889	0.0220523
Clec11a	ENSMUSG00000004473	0.684411	0.0221898
	ENSMUSG00000112468	-0.869755	0.0221898
Gm4956	ENSMUSG00000025936	-0.823674	0.0222477
Mnda	ENSMUSG00000026536	0.896652	0.0224634
RP23-463E8.1	ENSMUSG00000103674	-0.868658	0.0226008
Bmf	ENSMUSG00000040093	0.611938	0.0226356
Cdr2	ENSMUSG00000030878	-0.607008	0.022835
Oit1	ENSMUSG00000021749	0.819526	0.0228358
Gm19684	ENSMUSG00000092277	0.893518	0.0234698
Hebp1	ENSMUSG00000042770	0.624331	0.0235342
Dnmt3l	ENSMUSG00000000730	0.889619	0.0235515
Il9r	ENSMUSG00000020279	0.837066	0.0236043
Slc4a3	ENSMUSG00000006576	-0.593067	0.0237966
Itgb7	ENSMUSG00000001281	0.616929	0.0241685
Fam181a	ENSMUSG00000096753	0.871831	0.02423
2700094K13Rik	ENSMUSG00000076437	0.641417	0.0243537
Il27	ENSMUSG00000044701	0.795348	0.0244102
Hoxa2	ENSMUSG00000014704	-0.609292	0.0244136
Ptprd	ENSMUSG00000028399	-0.587073	0.0244665
Ccdc167	ENSMUSG00000024018	-0.602116	0.024539
Hspb1	ENSMUSG00000004951	-0.764036	0.024566
Fut7	ENSMUSG00000036587	0.86166	0.0246465
H1fx	ENSMUSG00000044927	0.706944	0.0246647
	ENSMUSG00000110702	-0.87312	0.0247556
Adcy8	ENSMUSG00000022376	-0.686435	0.0248484
Myo15	ENSMUSG00000042678	0.868149	0.0249248
Stx1b	ENSMUSG00000030806	-0.68639	0.0249919
AC132444.1	ENSMUSG00000079222	0.81515	0.0249919
2810410L24Rik	ENSMUSG00000075389	-0.779176	0.0250398
I830077J02Rik	ENSMUSG00000074342	0.664498	0.0252922
Zfp101	ENSMUSG00000055240	-0.74101	0.0253408
Ighv6-3	ENSMUSG00000076677	0.708287	0.0255664
Ackr1	ENSMUSG00000037872	0.817859	0.025623
	ENSMUSG00000105272	-0.863211	0.0259297
Igkv5-48	ENSMUSG00000076563	0.654895	0.0260418
Zfp458	ENSMUSG00000055480	-0.82994	0.026083
Ffar2	ENSMUSG00000051314	0.837138	0.0260918
Itpa	ENSMUSG00000074797	0.848108	0.0261255
Flt3	ENSMUSG00000042817	0.754632	0.0262563
Ighg3	ENSMUSG00000076615	0.853389	0.0263765
Mrpl41	ENSMUSG00000036850	0.631268	0.0264706
Zkscan3	ENSMUSG00000021327	-0.660558	0.0266133
Lrrc73	ENSMUSG00000071073	0.70393	0.0266251
Pcdhb17	ENSMUSG00000046387	-0.585221	0.0266251
Gapt	ENSMUSG00000046006	0.715198	0.0266251
G6b	ENSMUSG00000073414	-0.712263	0.0266509
BC049730	ENSMUSG00000045587	0.607436	0.0267533
Rasd1	ENSMUSG00000049892	-0.727033	0.0268074
Igkv14-111	ENSMUSG00000095771	0.599388	0.0268376
Gtse1	ENSMUSG00000022385	0.810469	0.0269576
Atp6v0a4	ENSMUSG00000038600	-0.847222	0.0273195
Cmya5	ENSMUSG00000047419	-0.877787	0.0273822
4933411K16Rik	ENSMUSG00000090369	-0.875469	0.0274794
Nudt14	ENSMUSG00000002804	0.711274	0.0275161
Tmem182	ENSMUSG00000079588	-0.84963	0.0275161
Ndufa13	ENSMUSG00000036199	0.648011	0.02757
Arhgap19	ENSMUSG00000025154	0.774001	0.027738
Cd276	ENSMUSG00000035914	0.61474	0.0277622
Igkv4-53	ENSMUSG00000095753	0.836168	0.0280114
Sfrp2	ENSMUSG00000027996	-0.716131	0.0280166
Stab2	ENSMUSG00000035459	0.769007	0.0282265
Ces1f	ENSMUSG00000031725	-0.830234	0.0282562
Cd248	ENSMUSG00000056481	-0.667373	0.0288135
Alpk3	ENSMUSG00000038763	-0.834723	0.0288571
Nxpe5	ENSMUSG00000047592	0.860006	0.029014
Sec14l5	ENSMUSG00000091712	-0.845507	0.029014
Gm9938	ENSMUSG00000054178	-0.692037	0.0291036
Lrig3	ENSMUSG00000020105	-0.608197	0.0291727
Mad2l1	ENSMUSG00000029910	0.697446	0.0293467
Mier3	ENSMUSG00000032727	-0.603265	0.0293582
Pcdhb6	ENSMUSG00000051678	-0.84625	0.0294888
Adamts15	ENSMUSG00000033453	-0.621706	0.0295159
Gm16365	ENSMUSG00000086915	-0.776721	0.0295321
Lpp	ENSMUSG00000033306	-0.621981	0.0297359
Itga6	ENSMUSG00000027111	-0.587052	0.0297508
Igkv4-61	ENSMUSG00000076552	0.800661	0.029802
Gm12993	ENSMUSG00000082063	-0.818928	0.029951
Adcy9	ENSMUSG00000005580	-0.602995	0.0303408
Dnah10	ENSMUSG00000038011	-0.645896	0.0305534
Spsb4	ENSMUSG00000046997	0.86072	0.0306452
Zfp641	ENSMUSG00000022987	-0.732271	0.0309732
Tet1	ENSMUSG00000047146	-0.66179	0.0310377
Vcl	ENSMUSG00000021823	-0.604278	0.0311208
Slc37a2	ENSMUSG00000032122	0.821087	0.0311208
Fa2h	ENSMUSG00000033579	0.772332	0.031655
Klhl6	ENSMUSG00000043008	0.665302	0.0316836
Malat1	ENSMUSG00000092341	-0.712377	0.0317772
Adamtsl1	ENSMUSG00000066113	-0.666776	0.032014
Gm20658	ENSMUSG00000093765	0.774312	0.0320373
Mcpt4	ENSMUSG00000061068	-0.801655	0.0321532
Naalad2	ENSMUSG00000043943	-0.695946	0.0322433
Murc	ENSMUSG00000028348	-0.82626	0.0323172
3425401B19Rik	ENSMUSG00000071540	-0.828162	0.0324083
Chst10	ENSMUSG00000026080	0.825137	0.0325469
Clca4	ENSMUSG00000037033	0.853703	0.0328442
Cyp2e1	ENSMUSG00000025479	-0.835718	0.0328827
	ENSMUSG00000108015	0.667177	0.0328827
Sp5	ENSMUSG00000075304	0.727311	0.0332776
Cacna1e	ENSMUSG00000004110	-0.79672	0.0338828
Tspan10	ENSMUSG00000039691	0.646204	0.03405
Ccdc69	ENSMUSG00000049588	0.661863	0.034199
Slc2a13	ENSMUSG00000036298	-0.704019	0.0342347
Ppcs	ENSMUSG00000028636	0.698511	0.0342527
Ighv3-6	ENSMUSG00000076672	0.794591	0.0342527
Ptprcap	ENSMUSG00000045826	0.752511	0.0342969
Scn5a	ENSMUSG00000032511	-0.723283	0.0343057
Prex2	ENSMUSG00000048960	-0.697507	0.0347268
Scgb1c1	ENSMUSG00000038801	-0.678664	0.0347468
Slamf6	ENSMUSG00000015314	0.70119	0.0347999
Kpna2	ENSMUSG00000018362	0.686803	0.0348741
Srl	ENSMUSG00000022519	-0.760777	0.0348797
Mypn	ENSMUSG00000020067	-0.818064	0.0349276
Rpl35	ENSMUSG00000062997	0.594814	0.0350129
Cdca3	ENSMUSG00000023505	0.798712	0.035042
Rab44	ENSMUSG00000064147	-0.669953	0.0353715
Vgll2	ENSMUSG00000049641	-0.594732	0.0355211
Slc25a34	ENSMUSG00000040740	-0.802358	0.0355858
Kcnh4	ENSMUSG00000035355	-0.844968	0.0356508
Fndc1	ENSMUSG00000071984	-0.728665	0.0357148
Gm26660	ENSMUSG00000097601	-0.847129	0.0358157
Ppara	ENSMUSG00000022383	-0.756445	0.0359249
Sirpb1c	ENSMUSG00000074677	0.840794	0.0359719
Hs3st6	ENSMUSG00000039628	-0.691333	0.0359977
Apoc1	ENSMUSG00000040564	0.592575	0.0364967
Cd46	ENSMUSG00000016493	-0.779497	0.0366175
Tmem256	ENSMUSG00000070394	0.665171	0.0367268
Hddc2	ENSMUSG00000000295	0.816014	0.0368254
Fam71f2	ENSMUSG00000079652	-0.699756	0.0368584
A830073O21Rik	ENSMUSG00000091890	-0.827852	0.0368584
Fbp2	ENSMUSG00000021456	0.776995	0.0368947
Pou2f1	ENSMUSG00000026565	-0.623522	0.0368996
Treml1	ENSMUSG00000023993	-0.821213	0.0371706
Sirpb1a	ENSMUSG00000095788	0.844867	0.0374043
Timp1	ENSMUSG00000001131	0.634421	0.0375537
Igkv4-50	ENSMUSG00000076562	0.676935	0.037574
Gata3	ENSMUSG00000015619	-0.633651	0.0376367
Pxdn	ENSMUSG00000020674	-0.585153	0.0376988
Fyb	ENSMUSG00000022148	0.61507	0.0378242
Ntrk2	ENSMUSG00000055254	0.660387	0.037895
Lrp12	ENSMUSG00000022305	0.649838	0.0379484
Amica1	ENSMUSG00000048534	0.831142	0.0382387
Ndufa1	ENSMUSG00000016427	0.719568	0.0382844
Fendrr	ENSMUSG00000097336	-0.722378	0.0382923
	ENSMUSG00000107655	-0.596139	0.0385501
BC064078	ENSMUSG00000087150	0.605714	0.0394497
Phxr4	ENSMUSG00000031802	-0.687036	0.039452
Fanca	ENSMUSG00000032815	0.676328	0.0396473
Gm13205	ENSMUSG00000086606	0.81679	0.0397995
Adamts17	ENSMUSG00000058145	-0.61952	0.0398128
4930481A15Rik	ENSMUSG00000086938	-0.834974	0.040465
Ska1	ENSMUSG00000036223	0.80417	0.0404666
Klk10	ENSMUSG00000030693	0.830901	0.0404666
RP24-74O18.2	ENSMUSG00000104388	-0.748299	0.0405317
Rab19	ENSMUSG00000029923	0.686136	0.0405524
Alas2	ENSMUSG00000025270	-0.795648	0.0406662
Hspb7	ENSMUSG00000006221	-0.756379	0.0407515
BE692007	ENSMUSG00000099757	0.760572	0.0408057
Chrd	ENSMUSG00000006958	-0.72776	0.0408057
Plet1os	ENSMUSG00000101304	0.818933	0.0412866
Wdr27	ENSMUSG00000046991	0.723182	0.0413391
Ccl19	ENSMUSG00000071005	0.831587	0.0413391
Rbm20	ENSMUSG00000043639	-0.800451	0.0414023
Pycr1	ENSMUSG00000025140	0.650985	0.0415884
Nos2	ENSMUSG00000020826	0.625691	0.0417384
Speg	ENSMUSG00000026207	-0.665354	0.0418097
Exph5	ENSMUSG00000034584	-0.594583	0.0419021
Myh6	ENSMUSG00000040752	-0.80591	0.0422952
	ENSMUSG00000111264	-0.819822	0.0423098
Zfp775	ENSMUSG00000007216	-0.668418	0.0424586
Rcc1	ENSMUSG00000028896	0.602901	0.042562
Kif23	ENSMUSG00000032254	0.706136	0.0425899
Galnt6	ENSMUSG00000037280	0.650982	0.0430877
	ENSMUSG00000107225	-0.816026	0.0432319
Gm15179	ENSMUSG00000085653	-0.630123	0.0434563
Igkv17-127	ENSMUSG00000076508	0.804525	0.0435933
Fech	ENSMUSG00000024588	-0.701927	0.0437421
Sla	ENSMUSG00000022372	0.660139	0.0438254
Haus8	ENSMUSG00000035439	0.798402	0.0438472
Pfdn5	ENSMUSG00000001289	0.651271	0.0439877
Fcrla	ENSMUSG00000038421	0.720085	0.0440065
Dok2	ENSMUSG00000022102	0.58756	0.0441816
Sgtb	ENSMUSG00000042743	-0.65226	0.0441816
Igkv12-46	ENSMUSG00000076564	0.782917	0.0441816
Gm21992	ENSMUSG00000096370	-0.822964	0.0441816
Gadd45a	ENSMUSG00000036390	0.659488	0.0442546
Lyve1	ENSMUSG00000030787	-0.754535	0.0443963
5830432E09Rik	ENSMUSG00000097471	0.793022	0.0443963
Itga10	ENSMUSG00000090210	-0.718045	0.0446235
RP23-453N3.4	ENSMUSG00000102145	-0.673922	0.0449634
Lrmp	ENSMUSG00000030263	0.704647	0.0453475
Muc1	ENSMUSG00000042784	0.587994	0.0458857
Gimap3	ENSMUSG00000039264	0.662904	0.0468188
9130017K11Rik	ENSMUSG00000055134	-0.813086	0.0468611
Abca8b	ENSMUSG00000020620	-0.614787	0.0468737
Rapgef4os3	ENSMUSG00000086231	-0.731155	0.0469912
Ccl17	ENSMUSG00000031780	0.812567	0.0472546
Arhgap40	ENSMUSG00000074625	-0.773406	0.0473595
Mtus2	ENSMUSG00000029651	-0.633361	0.0474417
Fgf7	ENSMUSG00000027208	-0.666802	0.0474955
Sox5	ENSMUSG00000041540	-0.648288	0.0476759
Scgb3a1	ENSMUSG00000064057	0.638713	0.047964
Fbxo40	ENSMUSG00000047746	-0.791507	0.0482067
Fpr2	ENSMUSG00000052270	0.637676	0.0482067
Dbf4	ENSMUSG00000002297	0.646253	0.0482172
Clec10a	ENSMUSG00000000318	0.716963	0.0482881
Tarm1	ENSMUSG00000053338	0.805816	0.0483009
Greb1l	ENSMUSG00000042942	-0.806174	0.0483363
Dmbt1	ENSMUSG00000047517	0.799958	0.0483833
Xirp1	ENSMUSG00000079243	-0.801147	0.0487209
Vstm2a	ENSMUSG00000048834	-0.787802	0.0487296
	ENSMUSG00000107096	-0.806694	0.049118
Ttc39c	ENSMUSG00000024424	0.635668	0.0493184
C230014O12Rik	ENSMUSG00000087461	0.786736	0.0494353

## Sheet: Number of deregulated mRNAs
Exposure period	Total number of deregulated transcripts		Upregulated		Downregulated
3 days	170		100		70
2 weeks	590		432		158
6 weeks	534		409		125
3 months	1551		898		653
