# Supplementary material for: Gene Expression and Epigenetic Changes in Mice Following Inhalation of Copper(II) Oxide Nanoparticles
Source: Nanomaterials (Basel). 2020 Mar 18;10(3):550. doi: 10.3390/nano10030550 (PMC7153614; doi:10.3390/nano10030550)
Supplement: Supplementary file 1 [file nanomaterials-10-00550-s001.zip › Supplemental table 2.xlsx]

## Sheet: 3 days+2 weeks+6 weeks+3 months
Gene name	Gene	Ensembl ID
Hmox1	heme oxygenase 1	ENSMUSG00000005413
Slc7a11	solute carrier family 7	ENSMUSG00000027737

## Sheet: 3 days+2 weeks+6 weeks
Gene name	Gene	Ensembl ID
Hsph1	heat shock 105kDa/110kDa protein 1	ENSMUSG00000029657
Tent5b	terminal nucleotidyltransferase 5B	ENSMUSG00000046694
Serpina3n	serine (or cysteine) peptidase inhibitor, clade A, member 3N	ENSMUSG00000021091

## Sheet: 3 days+2 weeks+3 months
Gene name	Gene	Ensembl ID
Plvap	plasmalemma vesicle associated protein	ENSMUSG00000034845
Adcy5	adenylate cyclase 5	ENSMUSG00000022840

## Sheet: 3 days+6 weeks+3 months
Gene name	Gene	Ensembl ID
Tmem86a	transmembrane protein 86A	ENSMUSG00000010307
Mmp2	matrix metallopeptidase 2	ENSMUSG00000031740

## Sheet: 2 weeks+6 weeks+3 months
Gene name	Gene	Ensembl ID
Itgam	integrin alpha M	ENSMUSG00000030786
Clec4d	C-type lectin domain family 4, member d	ENSMUSG00000030144
Wfdc17	WAP four-disulfide core domain 17	ENSMUSG00000069792
Foxp3	forkhead box P3	ENSMUSG00000039521
Ms4a6c	membrane-spanning 4-domains, subfamily A, member 6C	ENSMUSG00000079419
Tnfrsf4	tumor necrosis factor receptor superfamily, member 4	ENSMUSG00000029075
Fcer2a	Fc receptor, IgE, low affinity II, alpha polypeptide	ENSMUSG00000005540
Tnfrsf26	tumor necrosis factor receptor superfamily, member 26	ENSMUSG00000045362
Mad2l1	MAD2 mitotic arrest deficient-like 1	ENSMUSG00000029910
Ch25h	cholesterol 25-hydroxylase	ENSMUSG00000050370
Csf2rb	colony stimulating factor 2 receptor, beta, low-affinity	ENSMUSG00000071713
Il1r2	interleukin 1 receptor, type II	ENSMUSG00000026073
Tnfrsf23	tumor necrosis factor receptor superfamily, member 23	ENSMUSG00000037613
Ccr1	chemokine (C-C motif) receptor 1	ENSMUSG00000025804
Cxcl1	chemokine (C-X-C motif) ligand 1	ENSMUSG00000029380
Cd33	CD33 antigen	ENSMUSG00000004609
Tigit	T cell immunoreceptor with Ig and ITIM domains	ENSMUSG00000071552
Jchain	immunoglobulin joining chain	ENSMUSG00000067149
Hk3	hexokinase 3	ENSMUSG00000025877
Smad6	SMAD family member 6	ENSMUSG00000036867
Spp1	secreted phosphoprotein 1	ENSMUSG00000029304
Ms4a6d	membrane-spanning 4-domains, subfamily A, member 6D	ENSMUSG00000024679
Ly6i	lymphocyte antigen 6 complex, locus I	ENSMUSG00000022586
Fcamr	Fc receptor, IgA, IgM, high affinity	ENSMUSG00000026415
Clec4n	C-type lectin domain family 4, member n	ENSMUSG00000023349
Ccl2	chemokine (C-C motif) ligand 2	ENSMUSG00000035385
Lcp2	lymphocyte cytosolic protein 2	ENSMUSG00000002699
C1qa	complement component 1, q subcomponent, alpha polypeptide	ENSMUSG00000036887
Fgd5	FYVE, RhoGEF and PH domain containing 5	ENSMUSG00000034037
Adora3	adenosine A3 receptor	ENSMUSG00000000562
Ccl9	chemokine (C-C motif) ligand 9	ENSMUSG00000019122
Plek	pleckstrin	ENSMUSG00000020120
Emilin2	elastin microfibril interfacer 2	ENSMUSG00000024053
Ptafr	platelet-activating factor receptor	ENSMUSG00000056529
Il1rn	interleukin 1 receptor antagonist	ENSMUSG00000026981
Fcgr2b	Fc receptor, IgG, low affinity Iib	ENSMUSG00000026656
Tnfrsf9	tumor necrosis factor receptor superfamily, member 9	ENSMUSG00000028965
Saa3	serum amyloid A 3	ENSMUSG00000040026
Msr1	macrophage scavenger receptor 1	ENSMUSG00000025044
Orm1	orosomucoid 1	ENSMUSG00000039196
Lrg1	leucine-rich alpha-2-glycoprotein 1	ENSMUSG00000037095
Mab21l3	mab-21-like 3	ENSMUSG00000044313
Tnfsf13os	tumor necrosis factor (ligand) superfamily, member 13, opposite strand	ENSMUSG00000085890
Ccl12	chemokine (C-C motif) ligand 12	ENSMUSG00000035352
Ccl6	chemokine (C-C motif) ligand 6	ENSMUSG00000018927
Cd300lf	CD300 molecule like family member F	ENSMUSG00000047798
Ctsh	cathepsin H	ENSMUSG00000032359
Cd80	CD80 antigen	ENSMUSG00000075122
Inhba	inhibin beta-A	ENSMUSG00000041324
Scimp	SLP adaptor and CSK interacting membrane protein	ENSMUSG00000057135
Mtss1l	metastasis suppressor 1-like	ENSMUSG00000033763
Basp1	brain abundant, membrane attached signal protein 1	ENSMUSG00000045763
Arg2	arginase type II	ENSMUSG00000021125
Ms4a7	membrane-spanning 4-domains, subfamily A, member 7	ENSMUSG00000024672
Timp1	tissue inhibitor of metalloproteinase 1	ENSMUSG00000001131
Lcn2	lipocalin 2	ENSMUSG00000026822
Csf2	colony stimulating factor 2	ENSMUSG00000018916
Ccl22	chemokine (C-C motif) ligand 22	ENSMUSG00000031779
Arl11	ADP-ribosylation factor-like 11	ENSMUSG00000043157
Ccl4	chemokine (C-C motif) ligand 4	ENSMUSG00000018930
Gpnmb	glycoprotein (transmembrane) nmb	ENSMUSG00000029816
Fcgr3	Fc receptor, IgG, low affinity III	ENSMUSG00000059498
Ankrd33b	ankyrin repeat domain 33B	ENSMUSG00000022237
Sftpd	surfactant associated protein D	ENSMUSG00000021795
E230016K23Rik	RIKEN cDNA E230016K23 gene	ENSMUSG00000051832
Vnn3	vanin 3	ENSMUSG00000020010
C1qc	complement component 1, q subcomponent, C chain	ENSMUSG00000036896
Ifi207	interferon activated gene 207	ENSMUSG00000073490
Ccl3	chemokine (C-C motif) ligand 3	ENSMUSG00000000982
Icos	inducible T cell co-stimulator	ENSMUSG00000026009
Pigr	polymeric immunoglobulin receptor	ENSMUSG00000026417
Cstb	cystatin B	ENSMUSG00000005054
Sla	src-like adaptor	ENSMUSG00000022372
Cpne5	copine V	ENSMUSG00000024008
Cxcl5	chemokine (C-X-C motif) ligand 5	ENSMUSG00000029371
Gm14548	predicted gene 14548	ENSMUSG00000074417
P2ry14	purinergic receptor P2Y, G-protein coupled, 14	ENSMUSG00000036381
Nfkbie	nuclear factor of kappa light polypeptide gene enhancer in B cells inhibitor, epsilon	ENSMUSG00000023947
Noxa1	NADPH oxidase activator 1	ENSMUSG00000036805
Tarm1	T cell-interacting, activating receptor on myeloid cells 1	ENSMUSG00000053338
Cd14	CD14 antigen	ENSMUSG00000051439
Ms4a8a	membrane-spanning 4-domains, subfamily A, member 8A	ENSMUSG00000024730
C3ar1	complement component 3a receptor 1	ENSMUSG00000040552
Proz	protein Z, vitamin K-dependent plasma glycoprotein	ENSMUSG00000031445
Ctss	cathepsin S	ENSMUSG00000038642
Marcksl1	MARCKS-like 1	ENSMUSG00000047945
Trem2	triggering receptor expressed on myeloid cells 2	ENSMUSG00000023992
Steap4	STEAP family member 4	ENSMUSG00000012428
Parvg	parvin, gamma	ENSMUSG00000022439
Lilra6	leukocyte immunoglobulin-like receptor, subfamily A (with TM domain), member 6	ENSMUSG00000030427
Slfn1	schlafen 1	ENSMUSG00000078763
Il1b	interleukin 1 beta	ENSMUSG00000027398
Mmp25	matrix metallopeptidase 25	ENSMUSG00000023903
Il7r	interleukin 7 receptor	ENSMUSG00000003882
Tlr2	toll-like receptor 2	ENSMUSG00000027995
Hal	histidine ammonia lyase	ENSMUSG00000020017
Slc6a20a	solute carrier family 6 (neurotransmitter transporter), member 20A	ENSMUSG00000036814
Ncf4	neutrophil cytosolic factor 4	ENSMUSG00000071715
Acod1	aconitate decarboxylase 1	ENSMUSG00000022126
Apobec1	apolipoprotein B mRNA editing enzyme, catalytic polypeptide 1	ENSMUSG00000040613
Fcer1g	Fc receptor, IgE, high affinity I, gamma polypeptide	ENSMUSG00000058715
Cyp7b1	cytochrome P450, family 7, subfamily b, polypeptide 1	ENSMUSG00000039519
Cfp	complement factor properdin	ENSMUSG00000001128
Il2ra	interleukin 2 receptor, alpha chain	ENSMUSG00000026770
Cxcl2	chemokine (C-X-C motif) ligand 2	ENSMUSG00000058427
Adam8	a disintegrin and metallopeptidase domain 8	ENSMUSG00000025473
Pilra	paired immunoglobin-like type 2 receptor alpha	ENSMUSG00000046245
Ptgir	prostaglandin I receptor (IP)	ENSMUSG00000043017
Tnf	tumor necrosis factor	ENSMUSG00000024401
AA467197	expressed sequence AA467197	ENSMUSG00000033213
Ccl8	chemokine (C-C motif) ligand 8	ENSMUSG00000009185
Mmp12	matrix metallopeptidase 12	ENSMUSG00000049723
Nova2	neuro-oncological ventral antigen 2	ENSMUSG00000030411
Casp4	caspase 4, apoptosis-related cysteine peptidase	ENSMUSG00000033538
C1qb	complement component 1, q subcomponent, beta polypeptide	ENSMUSG00000036905
Nptx1	neuronal pentraxin 1	ENSMUSG00000025582
Zranb3	zinc finger, RAN-binding domain containing 3	ENSMUSG00000036086
Lgi2	leucine-rich repeat LGI family, member 2	ENSMUSG00000039252
Fcrlb	Fc receptor-like B	ENSMUSG00000070524
Ctsc	cathepsin C	ENSMUSG00000030560
Cd53	CD53 antigen	ENSMUSG00000040747
Dcstamp	dendrocyte expressed seven transmembrane protein	ENSMUSG00000022303
Tlr13	toll-like receptor 13	ENSMUSG00000033777
Lemd1	LEM domain containing 1	ENSMUSG00000079330
Kank4	KN motif and ankyrin repeat domains 4	ENSMUSG00000035407
Cd300a	CD300A molecule	ENSMUSG00000034652
Ly86	lymphocyte antigen 86	ENSMUSG00000021423
Stra6l	STRA6-like	ENSMUSG00000028327
Phf24	PHD finger protein 24	ENSMUSG00000036062
Micall2	MICAL-like 2	ENSMUSG00000036718
Ly9	lymphocyte antigen 9	ENSMUSG00000004707
Clec7a	C-type lectin domain family 7, member a	ENSMUSG00000079293
Cd177	CD177 antigen	ENSMUSG00000052212
Zc3h12a	zinc finger CCCH type containing 12A	ENSMUSG00000042677
Rab20	RAB20, member RAS oncogene family	ENSMUSG00000031504
Aqp9	aquaporin 9	ENSMUSG00000032204
Dnajb1	DnaJ heat shock protein family (Hsp40) member B1	ENSMUSG00000005483
Arhgef15	Rho guanine nucleotide exchange factor (GEF) 15	ENSMUSG00000052921
Vav1	vav 1 oncogene	ENSMUSG00000034116
Has3	hyaluronan synthase 3	ENSMUSG00000031910
Gpr84	G protein-coupled receptor 84	ENSMUSG00000063234
Nfkbid	nuclear factor of kappa light polypeptide gene enhancer in B cells inhibitor, delta	ENSMUSG00000036931
Serpina3g	serine (or cysteine) peptidase inhibitor, clade A, member 3G	ENSMUSG00000041481
Faim2	Fas apoptotic inhibitory molecule 2	ENSMUSG00000023011
Vnn1	vanin 1	ENSMUSG00000037440
Cd300lb	CD300 molecule like family member B	ENSMUSG00000063193
Malt1	MALT1 paracaspase	ENSMUSG00000032688
Tlr6	toll-like receptor 6	ENSMUSG00000051498
Slc26a4	solute carrier family 26, member 4	ENSMUSG00000020651
Clec5a	C-type lectin domain family 5, member a	ENSMUSG00000029915
Cyp4a12a	cytochrome P450, family 4, subfamily a, polypeptide 12a	ENSMUSG00000066071
Oas3	2'-5' oligoadenylate synthetase 3	ENSMUSG00000032661
Lilr4b	leukocyte immunoglobulin-like receptor, subfamily B, member 4B	ENSMUSG00000112023
Hcar2	hydroxycarboxylic acid receptor 2	ENSMUSG00000045502
Tnfrsf11a	tumor necrosis factor receptor superfamily, member 11a, NFKB activator	ENSMUSG00000026321
B2m	beta-2 microglobulin	ENSMUSG00000060802
Ccr5	chemokine (C-C motif) receptor 5	ENSMUSG00000079227
Gm20658	predicted gene 20658	ENSMUSG00000093765
Slc11a1	solute carrier family 11 (proton-coupled divalent metal ion transporters), member 1	ENSMUSG00000026177

## Sheet: 3 days+2 weeks
Gene name	Gene	Ensembl ID
Lrrc23	leucine rich repeat containing 23	ENSMUSG00000030125
Rps15a	ribosomal protein S15A	ENSMUSG00000008683
Lgals2	lectin, galactose-binding, soluble 2	ENSMUSG00000043501
Cp	ceruloplasmin	ENSMUSG00000003617

## Sheet: 3 days+6 weeks
Gene name	Gene	Ensembl ID
Fjx1	four jointed box 1	ENSMUSG00000075012
Eln	elastin	ENSMUSG00000029675
Fkbp5	FK506 binding protein 5	ENSMUSG00000024222
Chordc1	cysteine and histidine-rich domain (CHORD)-containing, zinc-binding protein 1	ENSMUSG00000001774
Banp	BTG3 associated nuclear protein	ENSMUSG00000025316
Slc7a5	solute carrier family 7 (cationic amino acid transporter, y+ system), member 5	ENSMUSG00000040010
Bcl2l1	BCL2-like 1	ENSMUSG00000007659
Hspa8	heat shock protein 8	ENSMUSG00000015656
Pde4b	phosphodiesterase 4B, cAMP specific	ENSMUSG00000028525
Wipf3	WAS/WASL interacting protein family, member 3	ENSMUSG00000086040

## Sheet: 3 days+3 months
Gene name	Gene	Ensembl ID
Airn	antisense Igf2r RNA	ENSMUSG00000078247
Atf3	activating transcription factor 3	ENSMUSG00000026628
Fndc10	fibronectin type III domain containing 10	ENSMUSG00000074738
Zkscan3	zinc finger with KRAB and SCAN domains 3	ENSMUSG00000021327
Mmp14	matrix metallopeptidase 14 (membrane-inserted)	ENSMUSG00000000957
Chac1	ChaC, cation transport regulator 1	ENSMUSG00000027313
Chst15	carbohydrate sulfotransferase 15	ENSMUSG00000030930
Gm28439	predicted gene 28439	ENSMUSG00000100131
Tppp	tubulin polymerization promoting protein	ENSMUSG00000021573

## Sheet: 2 weeks+6 weeks
Gene name	Gene	Ensembl ID
Kcnn2	potassium intermediate/small conductance calcium-activated channel, subfamily N, member 2	ENSMUSG00000054477
Caskin2	CASK-interacting protein 2	ENSMUSG00000034471
N4bp3	NEDD4 binding protein 3	ENSMUSG00000001053
Fam84a	family with sequence similarity 84, member A	ENSMUSG00000020607
Lilrb4a	leukocyte immunoglobulin-like receptor, subfamily B, member 4A	ENSMUSG00000112148
Mmp8	matrix metallopeptidase 8	ENSMUSG00000005800
Sox7	SRY (sex determining region Y)-box 7	ENSMUSG00000063060
Mirt1	myocardial infarction associated transcript 1	ENSMUSG00000097636
Kcnn3	potassium intermediate/small conductance calcium-activated channel, subfamily N, memebre 3	ENSMUSG00000000794
Birc3	baculoviral IAP repeat-containing 3	ENSMUSG00000032000
Itgb6	integrin beta 6	ENSMUSG00000026971
Serpina3e-ps	serine (or cysteine) peptidase inhibitor, clade A, member 3E, pseudogene	ENSMUSG00000091553
Itga7	integrin alpha 7	ENSMUSG00000025348
Gm2115	predicted gene 2115	ENSMUSG00000097789
Zfpm1	zinc finger protein, multitype 1	ENSMUSG00000049577
Hspa1b	heat shock protein 1B	ENSMUSG00000090877
Cbfa2t3	CBFA2/RUNX1 translocation partner 3	ENSMUSG00000006362
Plk3	polo like kinase 3	ENSMUSG00000028680
Serpina3i	serine (or cysteine) peptidase inhibitor, clade A, member 3I	ENSMUSG00000079014
Gm11827	predicted gene 11827	ENSMUSG00000086765
Ccr8	chemokine (C-C motif) receptor 8	ENSMUSG00000042262
Mt1	metallothionein 1	ENSMUSG00000031765
Mt2	metallothionein 2	ENSMUSG00000031762
Gpr182	G protein-coupled receptor 182	ENSMUSG00000058396
Mefv	Mediterranean fever	ENSMUSG00000022534
Cxcr2	chemokine (C-X-C motif) receptor 2	ENSMUSG00000026180
Srgn	serglycin	ENSMUSG00000020077
Trem1	triggering receptor expressed on myeloid cells 1	ENSMUSG00000042265
Cks1b	CDC28 protein kinase 1b	ENSMUSG00000028044
Cyp4f18	cytochrome P450, family 4, subfamily f, polypeptide 18	ENSMUSG00000003484
Nlrp3	NLR family, pyrin domain containing 3	ENSMUSG00000032691
Ccnjl	cyclin J-like	ENSMUSG00000044707
Gm6977	predicted gene 6977	ENSMUSG00000084289
Amer2	APC membrane recruitment 2	ENSMUSG00000021986
Etfbkmt	electron transfer flavoprotein beta subunit lysine methyltransferase	ENSMUSG00000039958
Gm37691	predicted gene, 37691	ENSMUSG00000104348
Serpina3h	serine (or cysteine) peptidase inhibitor, clade A, member 3H	ENSMUSG00000041449
Adamtsl2	ADAMTS-like 2	ENSMUSG00000036040
Accs	1-aminocyclopropane-1-carboxylate synthase (non-functional)	ENSMUSG00000040272
Dusp8	dual specificity phosphatase 8	ENSMUSG00000037887
Il1f9	interleukin 1 family, member 9	ENSMUSG00000044103
Kif26a	kinesin family member 26A	ENSMUSG00000021294
Ctps	cytidine 5'-triphosphate synthase	ENSMUSG00000028633
Klf4	Kruppel-like factor 4 (gut)	ENSMUSG00000003032
Hsd11b2	hydroxysteroid 11-beta dehydrogenase 2	ENSMUSG00000031891
Klf16	Kruppel-like factor 16	ENSMUSG00000035397
Melk	maternal embryonic leucine zipper kinase	ENSMUSG00000035683
Alox5	arachidonate 5-lipoxygenase	ENSMUSG00000025701
B230303A05Rik	RIKEN cDNA B230303A05 gene	ENSMUSG00000113701
Csf3r	colony stimulating factor 3 receptor (granulocyte)	ENSMUSG00000028859
Lox	lysyl oxidase	ENSMUSG00000024529

## Sheet: 2 weeks+3 months
Gene name	Gene	Ensembl ID
Relb	avian reticuloendotheliosis viral (v-rel) oncogene related B	ENSMUSG00000002983
Acvr2b	activin receptor IIB	ENSMUSG00000061393
AU040972	expressed sequence AU040972	ENSMUSG00000091523
Ifi44	interferon-induced protein 44	ENSMUSG00000028037
Cd48	CD48 antigen	ENSMUSG00000015355
Prrt4	proline-rich transmembrane protein 4	ENSMUSG00000079654
Tet3	tet methylcytosine dioxygenase 3	ENSMUSG00000034832
Trim30a	tripartite motif-containing 30A	ENSMUSG00000030921
Il18bp	interleukin 18 binding protein	ENSMUSG00000070427
Pim1	proviral integration site 1	ENSMUSG00000024014
Asap2	ArfGAP with SH3 domain, ankyrin repeat and PH domain 2	ENSMUSG00000052632
Klk10	kallikrein related-peptidase 10	ENSMUSG00000030693
Chst1	carbohydrate sulfotransferase 1	ENSMUSG00000027221
Fgl2	fibrinogen-like protein 2	ENSMUSG00000039899
Ccr7	chemokine (C-C motif) receptor 7	ENSMUSG00000037944
Clec4a2	C-type lectin domain family 4, member a2	ENSMUSG00000030148
Ccl7	chemokine (C-C motif) ligand 7	ENSMUSG00000035373
Irf7	interferon regulatory factor 7	ENSMUSG00000025498
Ms4a6b	membrane-spanning 4-domains, subfamily A, member 6B	ENSMUSG00000024677
Pglyrp1	peptidoglycan recognition protein 1	ENSMUSG00000030413
Tnfrsf13b	tumor necrosis factor receptor superfamily, member 13b	ENSMUSG00000010142
H2-Q6	histocompatibility 2, Q region locus 6	ENSMUSG00000073409
Igkv12-46	immunoglobulin kappa variable 12-46	ENSMUSG00000076564
Wscd1	WSC domain containing 1	ENSMUSG00000020811
Tjp3	tight junction protein 3	ENSMUSG00000034917
Cd52	CD52 antigen	ENSMUSG00000000682
Tbx3	T-box 3	ENSMUSG00000018604
Snx10	sorting nexin 10	ENSMUSG00000038301
Klhl6	kelch-like 6	ENSMUSG00000043008
Ikbke	inhibitor of kappaB kinase epsilon	ENSMUSG00000042349
Ifitm1	interferon induced transmembrane protein 1	ENSMUSG00000025491
Rhof	ras homolog family member F (in filopodia)	ENSMUSG00000029449
Dock2	dedicator of cyto-kinesis 2	ENSMUSG00000020143
Myh6	myosin, heavy polypeptide 6, cardiac muscle, alpha	ENSMUSG00000040752
Btg1	B cell translocation gene 1, anti-proliferative	ENSMUSG00000036478
Nckap1l	NCK associated protein 1 like	ENSMUSG00000022488
H2-Q4	histocompatibility 2, Q region locus 4	ENSMUSG00000035929
Tlr1	toll-like receptor 1	ENSMUSG00000044827
Cdh13	cadherin 13	ENSMUSG00000031841
Phf11b	PHD finger protein 11B	ENSMUSG00000091649
Ryr2	ryanodine receptor 2, cardiac	ENSMUSG00000021313
Ifit1	interferon-induced protein with tetratricopeptide repeats 1	ENSMUSG00000034459
Rgs1	regulator of G-protein signaling 1	ENSMUSG00000026358
Rasd1	RAS, dexamethasone-induced 1	ENSMUSG00000049892
Glipr1	GLI pathogenesis-related 1 (glioma)	ENSMUSG00000056888
Cxcl10	chemokine (C-X-C motif) ligand 10	ENSMUSG00000034855
Phf11d	PHD finger protein 11D	ENSMUSG00000068245
Sectm1b	secreted and transmembrane 1B	ENSMUSG00000039364
1700037F24Rik	RIKEN cDNA 1700037F24 gene	ENSMUSG00000097540
Slfn2	schlafen 2	ENSMUSG00000072620
Rtp4	receptor transporter protein 4	ENSMUSG00000033355
Phf11a	PHD finger protein 11A	ENSMUSG00000044703
Adgre5	adhesion G protein-coupled receptor E5	ENSMUSG00000002885
Fxyd1	FXYD domain-containing ion transport regulator 1	ENSMUSG00000036570
Tubb4a	tubulin, beta 4A class IVA	ENSMUSG00000062591
Pdcd1lg2	programmed cell death 1 ligand 2	ENSMUSG00000016498
Casz1	castor zinc finger 1	ENSMUSG00000028977
Shank3	SH3 and multiple ankyrin repeat domains 3	ENSMUSG00000022623
Dck	deoxycytidine kinase	ENSMUSG00000029366
Gpr65	G-protein coupled receptor 65	ENSMUSG00000021886
Rac2	Rac family small GTPase 2	ENSMUSG00000033220
Itih1	inter-alpha trypsin inhibitor, heavy chain 1	ENSMUSG00000006529
Ccl17	chemokine (C-C motif) ligand 17	ENSMUSG00000031780
Trpv2	transient receptor potential cation channel, subfamily V, member 2	ENSMUSG00000018507
D630045J12Rik	RIKEN cDNA D630045J12 gene	ENSMUSG00000063455
Clec12a	C-type lectin domain family 12, member a	ENSMUSG00000053063
Clec4a1	C-type lectin domain family 4, member a1	ENSMUSG00000049037
Ifi204	interferon activated gene 204	ENSMUSG00000073489
Cd200r1	CD200 receptor 1	ENSMUSG00000022667
Cx3cr1	chemokine (C-X3-C motif) receptor 1	ENSMUSG00000052336
Bid	BH3 interacting domain death agonist	ENSMUSG00000004446
Ccr2	chemokine (C-C motif) receptor 2	ENSMUSG00000049103
Oasl1	2'-5' oligoadenylate synthetase-like 1	ENSMUSG00000041827
Coro2b	coronin, actin binding protein, 2B	ENSMUSG00000041729
Igfbp3	insulin-like growth factor binding protein 3	ENSMUSG00000020427
Mmp28	matrix metallopeptidase 28 (epilysin)	ENSMUSG00000020682
Ly6c2	lymphocyte antigen 6 complex, locus C2	ENSMUSG00000022584
Usp18	ubiquitin specific peptidase 18	ENSMUSG00000030107
She	src homology 2 domain-containing transforming protein E	ENSMUSG00000046280
Samsn1	SAM domain, SH3 domain and nuclear localization signals, 1	ENSMUSG00000022876
Kynu	kynureninase	ENSMUSG00000026866
Lgals3bp	lectin, galactoside-binding, soluble, 3 binding protein	ENSMUSG00000033880
Ifi202b	interferon activated gene 202B	ENSMUSG00000026535
Gpr132	G protein-coupled receptor 132	ENSMUSG00000021298
Tex26	testis expressed 26	ENSMUSG00000029660
Irs1	insulin receptor substrate 1	ENSMUSG00000055980
Retnla	resistin like alpha	ENSMUSG00000061100
Brinp1	bone morphogenic protein/retinoic acid inducible neural specific 1	ENSMUSG00000028351
Il10ra	interleukin 10 receptor, alpha	ENSMUSG00000032089
Nfkbiz	nuclear factor of kappa light polypeptide gene enhancer in B cells inhibitor, zeta	ENSMUSG00000035356
Amot	angiomotin	ENSMUSG00000041688
Oasl2	2'-5' oligoadenylate synthetase-like 2	ENSMUSG00000029561
Cks2	CDC28 protein kinase regulatory subunit 2	ENSMUSG00000062248
Dera	deoxyribose-phosphate aldolase (putative)	ENSMUSG00000030225
Ctla4	cytotoxic T-lymphocyte-associated protein 4	ENSMUSG00000026011
Zbp1	Z-DNA binding protein 1	ENSMUSG00000027514
Clec4e	C-type lectin domain family 4, member e	ENSMUSG00000030142
Cd83	CD83 antigen	ENSMUSG00000015396
Oas2	2'-5' oligoadenylate synthetase 2	ENSMUSG00000032690
Milr1	mast cell immunoglobulin like receptor 1	ENSMUSG00000040528
Coro6	coronin 6	ENSMUSG00000020836
Gata4	GATA binding protein 4	ENSMUSG00000021944
Fscn1	fascin actin-bundling protein 1	ENSMUSG00000029581
Stat1	signal transducer and activator of transcription 1	ENSMUSG00000026104
Tmem173	transmembrane protein 173	ENSMUSG00000024349
Zbtb20	zinc finger and BTB domain containing 20	ENSMUSG00000022708
Adgrl1	adhesion G protein-coupled receptor L1	ENSMUSG00000013033
Slc15a3	solute carrier family 15, member 3	ENSMUSG00000024737
Lmod2	leiomodin 2 (cardiac)	ENSMUSG00000029683
Il1a	interleukin 1 alpha	ENSMUSG00000027399
Gpr183	G protein-coupled receptor 183	ENSMUSG00000051212
Cd86	CD86 antigen	ENSMUSG00000022901
Pirb	paired Ig-like receptor B	ENSMUSG00000058818
Tnfaip8	tumor necrosis factor, alpha-induced protein 8	ENSMUSG00000062210
Lax1	lymphocyte transmembrane adaptor 1	ENSMUSG00000051998
Was	Wiskott-Aldrich syndrome	ENSMUSG00000031165
Socs3	suppressor of cytokine signaling 3	ENSMUSG00000053113
Chil1	chitinase-like 1	ENSMUSG00000064246
Naip2	NLR family, apoptosis inhibitory protein 2	ENSMUSG00000078945
P2ry13	purinergic receptor P2Y, G-protein coupled 13	ENSMUSG00000036362
Slfn8	schlafen 8	ENSMUSG00000035208
Cxcl9	chemokine (C-X-C motif) ligand 9	ENSMUSG00000029417
Fam49b	family with sequence similarity 49, member B	ENSMUSG00000022378
Isg15	ISG15 ubiquitin-like modifier	ENSMUSG00000035692
Cntfr	ciliary neurotrophic factor receptor	ENSMUSG00000028444
Pla2g7	phospholipase A2, group VII (platelet-activating factor acetylhydrolase, plasma)	ENSMUSG00000023913
Tnfsf8	tumor necrosis factor (ligand) superfamily, member 8	ENSMUSG00000028362
Slamf9	SLAM family member 9	ENSMUSG00000026548
Fgd3	FYVE, RhoGEF and PH domain containing 3	ENSMUSG00000037946
Rbm20	RNA binding motif protein 20	ENSMUSG00000043639
Serpina3f	serine (or cysteine) peptidase inhibitor, clade A, member 3F	ENSMUSG00000066363
Eng	endoglin	ENSMUSG00000026814
Tmsb10	thymosin, beta 10	ENSMUSG00000079523
Msrb1	methionine sulfoxide reductase B1	ENSMUSG00000075705
AW112010	expressed sequence AW112010	ENSMUSG00000075010
Cd74	CD74 antigen (invariant polypeptide of major histocompatibility complex, class II antigen)	ENSMUSG00000024610
Cxcl3	chemokine (C-X-C motif) ligand 3	ENSMUSG00000029379
Slc4a3	solute carrier family 4 (anion exchanger), member 3	ENSMUSG00000006576
Ptpn22	protein tyrosine phosphatase, non-receptor type 22 (lymphoid)	ENSMUSG00000027843
Xirp1	xin actin-binding repeat containing 1	ENSMUSG00000079243
Gm7932	predicted gene 7932	ENSMUSG00000108084
Lyve1	lymphatic vessel endothelial hyaluronan receptor 1	ENSMUSG00000030787
Izumo1r	IZUMO1 receptor, JUNO	ENSMUSG00000031933
AB124611	cDNA sequence AB124611	ENSMUSG00000057191
Mx1	MX dynamin-like GTPase 1	ENSMUSG00000000386
H2-DMb2	histocompatibility 2, class II, locus Mb2	ENSMUSG00000037548
Smad9	SMAD family member 9	ENSMUSG00000027796

[truncated: 5 more sheets: 6 weeks+3 months, 3 days, 2 weeks, 6 weeks, 3 months]
