# Supplementary material for: Gene Expression and Epigenetic Changes in Mice Following Inhalation of Copper(II) Oxide Nanoparticles
Source: Nanomaterials (Basel). 2020 Mar 18;10(3):550. doi: 10.3390/nano10030550 (PMC7153614; doi:10.3390/nano10030550)
Supplement: Supplementary file 1 [file nanomaterials-10-00550-s001.zip › Supplemental table 3.xlsx]

## Sheet: 2 weeks
miRNA	log2FoldChange	Adjusted p-value
mmu-miR-135b-5p	3.158	5.06624e-14
mmu-miR-449a-5p	1.26089	3.31314e-08
mmu-miR-21a-3p	1.21733	5.05033e-08
mmu-miR-223-5p	1.31304	5.69995e-07
mmu-miR-155-5p	1.76969	7.13067e-06
mmu-miR-672-5p	1.12256	8.26644e-06
mmu-miR-24-3p	-0.451829	6.52424e-05
mmu-miR-223-3p	0.991143	0.000121989
mmu-miR-147-3p	1.77699	0.000871278
mmu-miR-23a-3p	-0.498278	0.00201199
mmu-miR-147-5p	1.81263	0.00423773
mmu-miR-135b-3p	2.96747	0.00753741
mmu-miR-7a-5p	0.814606	0.012879
mmu-miR-5100	0.939143	0.0356234
mmu-miR-146b-5p	0.862567	0.0356234
mmu-miR-146a-5p	0.483079	0.0356234
mmu-miR-23b-3p	-0.366428	0.0420931

## Sheet: 6 weeks
miRNA	log2FoldChange	Adjusted p-value
mmu-miR-135b-5p	3.45338	7.73268e-19
mmu-miR-1298-5p	-2.4029	1.76756e-14
mmu-miR-1264-3p	-1.82374	7.72112e-10
mmu-miR-146b-5p	1.2619	3.71477e-05
mmu-miR-448-3p	-1.78018	0.000130383
mmu-miR-135b-3p	3.13049	0.00126596
mmu-miR-672-5p	0.87466	0.00143548
mmu-miR-21a-3p	0.794153	0.00143548
mmu-miR-147-3p	1.57852	0.00387659
mmu-miR-223-3p	0.796847	0.00409711
mmu-miR-147-5p	1.80846	0.00886882
mmu-miR-146a-5p	0.521607	0.00886882
mmu-miR-31-5p	0.70407	0.00886882
mmu-miR-26b-5p	-0.308878	0.0383646
mmu-miR-24-3p	-0.295512	0.0383646
mmu-miR-127-5p	0.908912	0.038669
mmu-miR-653-5p	-0.732119	0.049826
mmu-miR-23a-3p	-0.372057	0.049826

## Sheet: 3 months
miRNA	log2FoldChange	Adjusted p-value
mmu-miR-1298-5p	-2.73589	3.26631e-17
mmu-miR-135b-5p	3.42249	3.26631e-17
mmu-miR-21a-3p	1.7469	4.72239e-17
mmu-miR-147-3p	3.23811	2.67899e-13
mmu-miR-146a-5p	1.05475	1.36628e-11
mmu-miR-146b-5p	1.84113	3.13566e-11
mmu-miR-155-5p	2.16382	2.408e-09
mmu-miR-1264-3p	-1.82743	1.04944e-08
mmu-miR-21a-5p	1.40281	5.29612e-08
mmu-miR-3967	1.53978	6.92815e-07
mmu-miR-147-5p	2.76378	4.07195e-06
mmu-miR-21b	1.45241	2.25413e-05
mmu-miR-672-5p	1.00092	8.8249e-05
mmu-miR-451a	-1.62237	0.000204319
mmu-miR-144-5p	-1.38481	0.000304883
mmu_piR_032901/gb/DQ719488/Mus_musculus:4:79475152:79475175:Minus	-4.56749	0.000524954
mmu-miR-448-3p	-1.55141	0.00158069
mmu-miR-223-5p	0.929501	0.00158069
mmu-miR-223-3p	0.828179	0.00222435
mmu-miR-25-3p	-0.731039	0.00251188
mmu-miR-15b-5p	-0.754447	0.00411696
mmu-miR-146b-3p	1.35118	0.00446539
mmu-miR-340-5p	0.622938	0.00553123
mmu-miR-31-5p	0.710077	0.00774298
mmu-miR-144-3p	-1.58924	0.00798326
mmu-miR-208b-3p	0.827507	0.00798326
mmu-miR-196b-5p	-1.21306	0.0144418
mmu-miR-24-3p	-0.30668	0.0213398
mmu-miR-145a-5p	-0.707367	0.0318439
mmu-miR-7b-5p	-2.03896	0.0336775
mmu-miR-490-5p	-1.34089	0.0336775
mmu-miR-184-3p	1.19666	0.0350145
mmu-miR-1927	-4.1748	0.0354808
mmu-miR-184-5p	-4.71841	0.0354808
mmu-miR-672-3p	0.765298	0.0364772
mmu-miR-501-3p	1.29939	0.0399286
mmu-miR-17-5p	-1.16315	0.0423164
mmu_piR_022097/gb/DQ703900/Mus_musculus:17:25602688:25602719:Plus	-1.37163	0.0495692

## Sheet: Numbers of deregulated miRNAs
Exposure period	Total number of deregulated miRNAs		Upregulated		Downregulated
3 days	0		0		0
2 weeks	17		14		3
6 weeks	18		11		7
3 months	38		20		18
