# Supplementary material for: Gene Expression and Epigenetic Changes in Mice Following Inhalation of Copper(II) Oxide Nanoparticles
Source: Nanomaterials (Basel). 2020 Mar 18;10(3):550. doi: 10.3390/nano10030550 (PMC7153614; doi:10.3390/nano10030550)
Supplement: Supplementary file 1 [file nanomaterials-10-00550-s001.zip › Supplemental table 4.xlsx]

## Sheet: 2 weeks+6 weeks+3 months
miRNA name
mmu-miR-24-3p
mmu-miR-147-3p
mmu-miR-223-3p
mmu-miR-146a-5p
mmu-miR-672-5p
mmu-miR-21a-3p
mmu-miR-147-5p
mmu-miR-146b-5p
mmu-miR-135b-5p

## Sheet: 2 weeks+6 weeks
miRNA name
mmu-miR-23a-3p
mmu-miR-135b-3p

## Sheet: 2 weeks+3 months
miRNA name
mmu-miR-223-5p
mmu-miR-155-5p

## Sheet: 6 weeks+3 months
miRNA name
mmu-miR-1298-5p
mmu-miR-448-3p
mmu-miR-1264-3p
mmu-miR-31-5p

## Sheet: 2 weeks
miRNA name
mmu-miR-5100
mmu-miR-23b-3p
mmu-miR-7a-5p
mmu-miR-449a-5p

## Sheet: 6 weeks
miRNA name
mmu-miR-26b-5p
mmu-miR-653-5p
mmu-miR-127-5p

## Sheet: 3 months
miRNA name
mmu-miR-184-5p
mmu-miR-145a-5p
mmu-miR-340-5p
mmu-miR-3967
mmu-miR-21a-5p
mmu-miR-208b-3p
mmu-miR-490-5p
mmu-miR-451a
mmu-miR-15b-5p
mmu-miR-7b-5p
mmu_piR_022097
mmu-miR-196b-5p
mmu-miR-184-3p
mmu-miR-17-5p
mmu_piR_032901
mmu-miR-144-5p
mmu-miR-146b-3p
mmu-miR-672-3p
mmu-miR-25-3p
mmu-miR-501-3p
mmu-miR-1927
mmu-miR-144-3p
mmu-miR-21b
