# Supplementary material for: Gene Expression and Epigenetic Changes in Mice Following Inhalation of Copper(II) Oxide Nanoparticles
Source: Nanomaterials (Basel). 2020 Mar 18;10(3):550. doi: 10.3390/nano10030550 (PMC7153614; doi:10.3390/nano10030550)
Supplement: Supplementary file 1 [file nanomaterials-10-00550-s001.zip › Supplemental table 5.xlsx]

## Sheet: 2 weeks
Interaction	miRNA	mRNA	Correlation	Adjusted p value	Score
mmu-miR-449a-5p:ENSMUSG00000063060	mmu-miR-449a-5p	Sox7	-0.961416	0.00010011	2.06158
mmu-miR-449a-5p:ENSMUSG00000001995	mmu-miR-449a-5p	Sipa1l2	-0.952409	0.000112716	1.65475
mmu-miR-449a-5p:ENSMUSG00000026814	mmu-miR-449a-5p	Eng	-0.951693	0.000112716	1.81119
mmu-miR-449a-5p:ENSMUSG00000049807	mmu-miR-449a-5p	Arhgap23	-0.936527	0.000256992	1.89838
mmu-miR-449a-5p:ENSMUSG00000052921	mmu-miR-449a-5p	Arhgef15	-0.934523	0.000256992	1.60063
mmu-miR-449a-5p:ENSMUSG00000028977	mmu-miR-449a-5p	Casz1	-0.934487	0.000256992	1.73281
mmu-miR-449a-5p:ENSMUSG00000051339	mmu-miR-449a-5p	2900026A02Rik	-0.934129	0.000256992	1.50644
mmu-miR-449a-5p:ENSMUSG00000038855	mmu-miR-449a-5p	Itpkb	-0.928455	0.000316611	1.55707
mmu-miR-449a-5p:ENSMUSG00000000794	mmu-miR-449a-5p	Kcnn3	-0.928233	0.000316611	3.34708
mmu-miR-449a-5p:ENSMUSG00000002885	mmu-miR-449a-5p	Cd97	-0.924337	0.000358504	1.58645
mmu-miR-449a-5p:ENSMUSG00000028849	mmu-miR-449a-5p	Map7d1	-0.923744	0.000358504	1.51059
mmu-miR-135b-5p:ENSMUSG00000063455	mmu-miR-135b-5p	D630045J12Rik	-0.919478	0.000439635	4.75821
mmu-miR-449a-5p:ENSMUSG00000049521	mmu-miR-449a-5p	Cdc42ep1	-0.916516	0.000492129	1.56743
mmu-miR-449a-5p:ENSMUSG00000052632	mmu-miR-449a-5p	Asap2	-0.912703	0.000534479	1.67324
mmu-miR-135b-5p:ENSMUSG00000035407	mmu-miR-135b-5p	Kank4	-0.912238	0.000534479	4.73115
mmu-miR-449a-5p:ENSMUSG00000031965	mmu-miR-449a-5p	Tbx20	-0.911846	0.000534479	3.87708
mmu-miR-449a-5p:ENSMUSG00000038604	mmu-miR-449a-5p	Fam65a	-0.90927	0.000586391	1.7922
mmu-miR-135b-5p:ENSMUSG00000023011	mmu-miR-135b-5p	Faim2	-0.90789	0.000600133	4.94539
mmu-miR-449a-5p:ENSMUSG00000035407	mmu-miR-449a-5p	Kank4	-0.905339	0.000656953	1.89423
mmu-miR-449a-5p:ENSMUSG00000061411	mmu-miR-449a-5p	Nol4l	-0.903204	0.000656953	1.89283
mmu-miR-135b-5p:ENSMUSG00000001995	mmu-miR-135b-5p	Sipa1l2	-0.902547	0.000656953	4.13301
mmu-miR-449a-5p:ENSMUSG00000030602	mmu-miR-449a-5p	Pak4	-0.90137	0.000656953	1.78886
mmu-miR-449a-5p:ENSMUSG00000055980	mmu-miR-449a-5p	Irs1	-0.900696	0.000656953	2.0841
mmu-miR-449a-5p:ENSMUSG00000018604	mmu-miR-449a-5p	Tbx3	-0.900535	0.000656953	1.69481
mmu-miR-449a-5p:ENSMUSG00000043639	mmu-miR-449a-5p	Rbm20	-0.899876	0.000656953	4.13302
mmu-miR-449a-5p:ENSMUSG00000025582	mmu-miR-449a-5p	Nptx1	-0.899123	0.000656953	1.69526
mmu-miR-449a-5p:ENSMUSG00000034832	mmu-miR-449a-5p	Tet3	-0.898871	0.000656953	1.66432
mmu-miR-449a-5p:ENSMUSG00000023011	mmu-miR-449a-5p	Faim2	-0.896825	0.000704412	1.98001
mmu-miR-449a-5p:ENSMUSG00000030847	mmu-miR-449a-5p	Bag3	-0.892103	0.000861783	2.082
mmu-miR-449a-5p:ENSMUSG00000041548	mmu-miR-449a-5p	Hspb8	-0.889774	0.000922114	1.88206
mmu-miR-135b-5p:ENSMUSG00000026814	mmu-miR-135b-5p	Eng	-0.888897	0.000922114	4.52373
mmu-miR-449a-5p:ENSMUSG00000061410	mmu-miR-449a-5p	Zcchc14	-0.888424	0.000922114	1.73269
mmu-miR-449a-5p:ENSMUSG00000025880	mmu-miR-449a-5p	Smad7	-0.888005	0.000922114	2.00735
mmu-miR-449a-5p:ENSMUSG00000063455	mmu-miR-449a-5p	D630045J12Rik	-0.887097	0.00093397	1.90507
mmu-miR-449a-5p:ENSMUSG00000036867	mmu-miR-449a-5p	Smad6	-0.885218	0.000974363	2.10968
mmu-miR-449a-5p:ENSMUSG00000049690	mmu-miR-449a-5p	Nckap5	-0.884946	0.000974363	1.71192
mmu-miR-449a-5p:ENSMUSG00000021904	mmu-miR-449a-5p	Sema3g	-0.883103	0.000980196	1.66151
mmu-miR-449a-5p:ENSMUSG00000020682	mmu-miR-449a-5p	Mmp28	-0.882839	0.000980196	2.27596
mmu-miR-449a-5p:ENSMUSG00000013033	mmu-miR-449a-5p	Lphn1	-0.882524	0.000980196	1.67878
mmu-miR-449a-5p:ENSMUSG00000003032	mmu-miR-449a-5p	Klf4	-0.88236	0.000980196	1.92088
mmu-miR-135b-5p:ENSMUSG00000025582	mmu-miR-135b-5p	Nptx1	-0.881936	0.000980196	4.23418
mmu-miR-449a-5p:ENSMUSG00000037887	mmu-miR-449a-5p	Dusp8	-0.880805	0.000992099	2.08483
mmu-miR-449a-5p:ENSMUSG00000033763	mmu-miR-449a-5p	Mtss1l	-0.88059	0.000992099	2.06933
mmu-miR-147-3p:ENSMUSG00000000794	mmu-miR-147-3p	Kcnn3	-0.878678	0.00105402	4.79258
mmu-miR-135b-5p:ENSMUSG00000063060	mmu-miR-135b-5p	Sox7	-0.876312	0.00112425	5.14913
mmu-miR-449a-5p:ENSMUSG00000004071	mmu-miR-449a-5p	Cdip1	-0.876136	0.00112425	1.68042
mmu-miR-135b-5p:ENSMUSG00000041688	mmu-miR-135b-5p	Amot	-0.875271	0.00114133	5.35925
mmu-miR-449a-5p:ENSMUSG00000041688	mmu-miR-449a-5p	Amot	-0.874642	0.00114743	2.14571
mmu-miR-449a-5p:ENSMUSG00000097789	mmu-miR-449a-5p	Gm2115	-0.872519	0.00121893	3.07929
mmu-miR-449a-5p:ENSMUSG00000034845	mmu-miR-449a-5p	Plvap	-0.87213	0.00121893	1.57511
mmu-miR-135b-5p:ENSMUSG00000051339	mmu-miR-135b-5p	2900026A02Rik	-0.871715	0.00121893	3.76258
mmu-miR-449a-5p:ENSMUSG00000034471	mmu-miR-449a-5p	Caskin2	-0.870614	0.00125028	1.98345
mmu-miR-449a-5p:ENSMUSG00000006362	mmu-miR-449a-5p	Cbfa2t3	-0.869302	0.00128115	1.61052
mmu-miR-449a-5p:ENSMUSG00000041482	mmu-miR-449a-5p	Piezo2	-0.868661	0.00128115	1.65083
mmu-miR-449a-5p:ENSMUSG00000029710	mmu-miR-449a-5p	Ephb4	-0.868426	0.00128115	1.70065
mmu-miR-449a-5p:ENSMUSG00000031841	mmu-miR-449a-5p	Cdh13	-0.868158	0.00128115	1.96995
mmu-miR-135b-5p:ENSMUSG00000036867	mmu-miR-135b-5p	Smad6	-0.866937	0.00131447	5.26926
mmu-miR-135b-5p:ENSMUSG00000062591	mmu-miR-135b-5p	Tubb4a	-0.866618	0.00131447	5.56112
mmu-miR-449a-5p:ENSMUSG00000027463	mmu-miR-449a-5p	Slc52a3	-0.864801	0.00138699	1.74567
mmu-miR-449a-5p:ENSMUSG00000043940	mmu-miR-449a-5p	Wdfy3	-0.86393	0.0014104	1.61728
mmu-miR-449a-5p:ENSMUSG00000075592	mmu-miR-449a-5p	Nynrin	-0.862517	0.00146421	2.25659
mmu-miR-449a-5p:ENSMUSG00000058672	mmu-miR-449a-5p	Tubb2a	-0.861791	0.00148079	2.38124
mmu-miR-449a-5p:ENSMUSG00000041729	mmu-miR-449a-5p	Coro2b	-0.858933	0.00162158	1.57614
mmu-miR-135b-5p:ENSMUSG00000027796	mmu-miR-135b-5p	Smad9	-0.85787	0.00165997	4.79934
mmu-miR-449a-5p:ENSMUSG00000062591	mmu-miR-449a-5p	Tubb4a	-0.857399	0.0016629	2.22653
mmu-miR-449a-5p:ENSMUSG00000058756	mmu-miR-449a-5p	Thra	-0.856531	0.00169033	1.64545
mmu-miR-449a-5p:ENSMUSG00000028444	mmu-miR-449a-5p	Cntfr	-0.855909	0.00170304	2.2539
mmu-miR-449a-5p:ENSMUSG00000042066	mmu-miR-449a-5p	Tmcc2	-0.85523	0.00171959	1.49015
mmu-miR-147-3p:ENSMUSG00000027463	mmu-miR-147-3p	Slc52a3	-0.85327	0.00181759	2.49957
mmu-miR-449a-5p:ENSMUSG00000034037	mmu-miR-449a-5p	Fgd5	-0.848335	0.00209962	1.57206
mmu-miR-449a-5p:ENSMUSG00000009418	mmu-miR-449a-5p	Nav1	-0.84831	0.00209962	1.72568
mmu-miR-449a-5p:ENSMUSG00000036570	mmu-miR-449a-5p	Fxyd1	-0.847859	0.00210264	2.09721
mmu-miR-135b-5p:ENSMUSG00000055980	mmu-miR-135b-5p	Irs1	-0.846033	0.00220633	5.20538
mmu-miR-449a-5p:ENSMUSG00000096449	mmu-miR-449a-5p	Gm4076	-0.845583	0.00220966	2.57292
mmu-miR-135b-5p:ENSMUSG00000061410	mmu-miR-135b-5p	Zcchc14	-0.843177	0.00230704	4.32767
mmu-miR-135b-5p:ENSMUSG00000052921	mmu-miR-135b-5p	Arhgef15	-0.84275	0.00230704	3.99784
mmu-miR-449a-5p:ENSMUSG00000048537	mmu-miR-449a-5p	Phldb1	-0.841997	0.00230704	1.81483
mmu-miR-135b-5p:ENSMUSG00000028977	mmu-miR-135b-5p	Casz1	-0.841401	0.00230704	4.32798
mmu-miR-449a-5p:ENSMUSG00000022237	mmu-miR-449a-5p	Ankrd33b	-0.841089	0.00230704	2.02501
mmu-miR-449a-5p:ENSMUSG00000026014	mmu-miR-449a-5p	Raph1	-0.841038	0.00230704	1.50095
mmu-miR-135b-5p:ENSMUSG00000037887	mmu-miR-135b-5p	Dusp8	-0.840917	0.00230704	5.20721
mmu-miR-449a-5p:ENSMUSG00000058396	mmu-miR-449a-5p	Gpr182	-0.840871	0.00230704	1.81982
mmu-miR-135b-5p:ENSMUSG00000052632	mmu-miR-135b-5p	Asap2	-0.840806	0.00230704	4.17919
mmu-miR-449a-5p:ENSMUSG00000068745	mmu-miR-449a-5p	Mybphl	-0.838916	0.00240242	2.94411
mmu-miR-147-3p:ENSMUSG00000024008	mmu-miR-147-3p	Cpne5	-0.838815	0.00240242	4.14235
mmu-miR-449a-5p:ENSMUSG00000038056	mmu-miR-449a-5p	Kmt2c	-0.837759	0.00245063	1.56782
mmu-miR-449a-5p:ENSMUSG00000035530	mmu-miR-449a-5p	Eif1	-0.837465	0.00245063	2.05472
mmu-miR-449a-5p:ENSMUSG00000026923	mmu-miR-449a-5p	Notch1	-0.836729	0.00247008	1.52792
mmu-miR-135b-5p:ENSMUSG00000034845	mmu-miR-135b-5p	Plvap	-0.836499	0.00247008	3.93408
mmu-miR-135b-5p:ENSMUSG00000049521	mmu-miR-135b-5p	Cdc42ep1	-0.835594	0.00251334	3.91491
mmu-miR-135b-5p:ENSMUSG00000002885	mmu-miR-135b-5p	Cd97	-0.834801	0.00254829	3.96243
mmu-miR-135b-5p:ENSMUSG00000041482	mmu-miR-135b-5p	Piezo2	-0.834244	0.00256477	4.12322
mmu-miR-135b-5p:ENSMUSG00000030847	mmu-miR-135b-5p	Bag3	-0.833792	0.00257312	5.20013
mmu-miR-135b-5p:ENSMUSG00000009418	mmu-miR-135b-5p	Nav1	-0.832898	0.00260302	4.31016
mmu-miR-147-3p:ENSMUSG00000063060	mmu-miR-147-3p	Sox7	-0.832731	0.00260302	2.95191
mmu-miR-449a-5p:ENSMUSG00000040035	mmu-miR-449a-5p	Disp2	-0.830649	0.00274562	1.90888
mmu-miR-135b-5p:ENSMUSG00000006362	mmu-miR-135b-5p	Cbfa2t3	-0.828275	0.00291938	4.02254
mmu-miR-135b-5p:ENSMUSG00000033763	mmu-miR-135b-5p	Mtss1l	-0.827545	0.00295334	5.16849
mmu-miR-449a-5p:ENSMUSG00000049577	mmu-miR-449a-5p	Zfpm1	-0.827042	0.00296769	1.58475
mmu-miR-135b-5p:ENSMUSG00000028849	mmu-miR-135b-5p	Map7d1	-0.826492	0.0029864	3.77294
mmu-miR-449a-5p:ENSMUSG00000029455	mmu-miR-449a-5p	Aldh2	-0.826061	0.00299487	1.55696
mmu-miR-449a-5p:ENSMUSG00000055485	mmu-miR-449a-5p	Soga1	-0.825178	0.00301157	1.55366
mmu-miR-135b-5p:ENSMUSG00000066842	mmu-miR-135b-5p	Hmcn1	-0.824767	0.00301157	5.02501
mmu-miR-135b-5p:ENSMUSG00000038056	mmu-miR-135b-5p	Kmt2c	-0.824557	0.00301157	3.91589
mmu-miR-449a-5p:ENSMUSG00000034936	mmu-miR-449a-5p	Arl4d	-0.824553	0.00301157	2.43017
mmu-miR-135b-5p:ENSMUSG00000043940	mmu-miR-135b-5p	Wdfy3	-0.823418	0.00306942	4.03942
mmu-miR-449a-5p:ENSMUSG00000054252	mmu-miR-449a-5p	Fgfr3	-0.823105	0.00306942	1.91249
mmu-miR-449a-5p:ENSMUSG00000027796	mmu-miR-449a-5p	Smad9	-0.822531	0.00306942	1.92153
mmu-miR-135b-5p:ENSMUSG00000061411	mmu-miR-135b-5p	Nol4l	-0.821969	0.00306942	4.72765
mmu-miR-147-3p:ENSMUSG00000041482	mmu-miR-147-3p	Piezo2	-0.821828	0.00306942	2.36378
mmu-miR-135b-5p:ENSMUSG00000030602	mmu-miR-135b-5p	Pak4	-0.821447	0.00306942	4.46798
mmu-miR-135b-5p:ENSMUSG00000038855	mmu-miR-135b-5p	Itpkb	-0.820781	0.00306942	3.88904
mmu-miR-135b-5p:ENSMUSG00000079481	mmu-miR-135b-5p	Nhsl2	-0.820754	0.00306942	3.85567
mmu-miR-449a-5p:ENSMUSG00000044337	mmu-miR-449a-5p	Ackr3	-0.820535	0.00306942	1.64332
mmu-miR-135b-5p:ENSMUSG00000038604	mmu-miR-135b-5p	Fam65a	-0.820349	0.00306942	4.47632
mmu-miR-135b-5p:ENSMUSG00000049807	mmu-miR-135b-5p	Arhgap23	-0.820298	0.00306942	4.74151
mmu-miR-147-3p:ENSMUSG00000055980	mmu-miR-147-3p	Irs1	-0.820153	0.00306942	2.98416
mmu-miR-449a-5p:ENSMUSG00000054455	mmu-miR-449a-5p	Vapb	-0.819806	0.00307364	1.50631
mmu-miR-449a-5p:ENSMUSG00000061436	mmu-miR-449a-5p	Hipk2	-0.816781	0.00331944	1.54811
mmu-miR-449a-5p:ENSMUSG00000079481	mmu-miR-449a-5p	Nhsl2	-0.816009	0.00334484	1.54371
mmu-miR-449a-5p:ENSMUSG00000021294	mmu-miR-449a-5p	Kif26a	-0.815843	0.00334484	2.22502
mmu-miR-147-3p:ENSMUSG00000003032	mmu-miR-147-3p	Klf4	-0.815615	0.00334484	2.75045
mmu-miR-449a-5p:ENSMUSG00000060568	mmu-miR-449a-5p	Fam78b	-0.813322	0.00350506	2.07168
mmu-miR-449a-5p:ENSMUSG00000074793	mmu-miR-449a-5p	Hspa12b	-0.813091	0.00350506	2.24107
mmu-miR-135b-5p:ENSMUSG00000034471	mmu-miR-135b-5p	Caskin2	-0.813037	0.00350506	4.954
mmu-miR-147-3p:ENSMUSG00000026814	mmu-miR-147-3p	Eng	-0.811898	0.00358698	2.59338
mmu-miR-135b-5p:ENSMUSG00000049690	mmu-miR-135b-5p	Nckap5	-0.80986	0.00376021	4.27581
mmu-miR-135b-5p:ENSMUSG00000058396	mmu-miR-135b-5p	Gpr182	-0.808945	0.00381624	4.54531
mmu-miR-449a-5p:ENSMUSG00000066842	mmu-miR-449a-5p	Hmcn1	-0.808725	0.00381624	2.01188
mmu-miR-147-3p:ENSMUSG00000031841	mmu-miR-147-3p	Cdh13	-0.808202	0.00384004	2.82071
mmu-miR-449a-5p:ENSMUSG00000051177	mmu-miR-449a-5p	Plcb1	-0.80626	0.00398909	1.97073
mmu-miR-147-3p:ENSMUSG00000028444	mmu-miR-147-3p	Cntfr	-0.806028	0.00398909	3.22729
mmu-miR-135b-5p:ENSMUSG00000018604	mmu-miR-135b-5p	Tbx3	-0.8059	0.00398909	4.23306
mmu-miR-449a-5p:ENSMUSG00000035877	mmu-miR-449a-5p	Zhx3	-0.805318	0.00402022	1.61229
mmu-miR-135b-5p:ENSMUSG00000041729	mmu-miR-135b-5p	Coro2b	-0.80345	0.00418945	3.93665
mmu-miR-147-3p:ENSMUSG00000075592	mmu-miR-147-3p	Nynrin	-0.801544	0.00436821	3.23114
mmu-miR-449a-5p:ENSMUSG00000048988	mmu-miR-449a-5p	Elfn1	-0.800268	0.00444966	1.85201
mmu-miR-135b-5p:ENSMUSG00000058672	mmu-miR-135b-5p	Tubb2a	-0.80025	0.00444966	5.94753
mmu-miR-449a-5p:ENSMUSG00000028957	mmu-miR-449a-5p	Per3	-0.799151	0.00454269	2.44352
mmu-miR-135b-5p:ENSMUSG00000031841	mmu-miR-135b-5p	Cdh13	-0.797079	0.00475175	4.92027
mmu-miR-135b-5p:ENSMUSG00000003032	mmu-miR-135b-5p	Klf4	-0.796286	0.00478928	4.79771
mmu-miR-135b-5p:ENSMUSG00000026014	mmu-miR-135b-5p	Raph1	-0.796138	0.00478928	3.74887
mmu-miR-135b-5p:ENSMUSG00000043639	mmu-miR-135b-5p	Rbm20	-0.795915	0.00478928	10.3229
mmu-miR-449a-5p:ENSMUSG00000053877	mmu-miR-449a-5p	Srcap	-0.795382	0.00481938	2.15406
mmu-miR-135b-5p:ENSMUSG00000022893	mmu-miR-135b-5p	Adamts1	-0.794617	0.00486953	5.06431
mmu-miR-135b-5p:ENSMUSG00000000794	mmu-miR-135b-5p	Kcnn3	-0.794407	0.00486953	8.35989
mmu-miR-135b-5p:ENSMUSG00000020682	mmu-miR-135b-5p	Mmp28	-0.79306	0.00498017	5.68458
mmu-miR-135b-5p:ENSMUSG00000040035	mmu-miR-135b-5p	Disp2	-0.79294	0.00498017	4.76774

## Sheet: 6 weeks
Interaction	miRNA	mRNA	Correlation	Adjusted p value	Score
mmu-miR-1298-5p:ENSMUSG00000075012	mmu-miR-1298-5p	Fjx1	-0.935606	0.00523481	4.50321
mmu-miR-135b-5p:ENSMUSG00000006313	mmu-miR-135b-5p	Upk1a	-0.921456	0.00835507	13.7893
mmu-miR-448-3p:ENSMUSG00000075012	mmu-miR-448-3p	Fjx1	-0.901453	0.020785	3.24052
mmu-miR-1264-3p:ENSMUSG00000050777	mmu-miR-1264-3p	Tmem37	-0.887714	0.0242218	3.51044
mmu-miR-135b-3p:ENSMUSG00000006313	mmu-miR-135b-3p	Upk1a	-0.886012	0.0242218	12.9662
mmu-miR-1298-5p:ENSMUSG00000029816	mmu-miR-1298-5p	Gpnmb	-0.881777	0.0242218	9.19098
mmu-miR-1298-5p:ENSMUSG00000025854	mmu-miR-1298-5p	Fam20c	-0.87921	0.0242218	6.60331
mmu-miR-1264-3p:ENSMUSG00000075012	mmu-miR-1264-3p	Fjx1	-0.878659	0.0242218	3.4287
mmu-miR-448-3p:ENSMUSG00000050777	mmu-miR-448-3p	Tmem37	-0.876798	0.0242218	3.31778
mmu-miR-1264-3p:ENSMUSG00000020017	mmu-miR-1264-3p	Hal	-0.875227	0.0242218	8.61408
mmu-miR-1298-5p:ENSMUSG00000003363	mmu-miR-1298-5p	Pld3	-0.8695	0.0284543	3.8615
mmu-miR-1298-5p:ENSMUSG00000050777	mmu-miR-1298-5p	Tmem37	-0.863389	0.0296658	4.61057
mmu-miR-1298-5p:ENSMUSG00000020017	mmu-miR-1298-5p	Hal	-0.859632	0.0296658	11.3136
mmu-miR-1298-5p:ENSMUSG00000018774	mmu-miR-1298-5p	Cd68	-0.85924	0.0296658	5.06132
mmu-miR-1298-5p:ENSMUSG00000026656	mmu-miR-1298-5p	Fcgr2b	-0.859007	0.0296658	9.77883
mmu-miR-1264-3p:ENSMUSG00000029816	mmu-miR-1264-3p	Gpnmb	-0.857712	0.0296658	6.99792
mmu-miR-1264-3p:ENSMUSG00000025854	mmu-miR-1264-3p	Fam20c	-0.856965	0.0296658	5.02769
mmu-miR-1298-5p:ENSMUSG00000079330	mmu-miR-1298-5p	Lemd1	-0.855508	0.0296658	15.6852
mmu-miR-1298-5p:ENSMUSG00000007891	mmu-miR-1298-5p	Ctsd	-0.85506	0.0296658	5.92167
mmu-miR-1298-5p:ENSMUSG00000033213	mmu-miR-1298-5p	AA467197	-0.850359	0.0296658	22.3861
mmu-miR-155-5p:ENSMUSG00000020218	mmu-miR-155-5p	Wif1	-0.848866	0.0296658	1.65262
mmu-miR-1298-5p:ENSMUSG00000010307	mmu-miR-1298-5p	Tmem86a	-0.844595	0.0296658	4.50346
mmu-miR-1298-5p:ENSMUSG00000021939	mmu-miR-1298-5p	Ctsb	-0.844402	0.0296658	3.77655
mmu-miR-1264-3p:ENSMUSG00000028873	mmu-miR-1264-3p	Cdca8	-0.844201	0.0296658	6.17776
mmu-miR-1264-3p:ENSMUSG00000007891	mmu-miR-1264-3p	Ctsd	-0.842959	0.0296658	4.5087
mmu-miR-146b-5p:ENSMUSG00000006313	mmu-miR-146b-5p	Upk1a	-0.841924	0.0296658	5.02735
mmu-miR-1298-5p:ENSMUSG00000028327	mmu-miR-1298-5p	Stra6l	-0.84097	0.0296658	8.00202
mmu-miR-1264-3p:ENSMUSG00000059089	mmu-miR-1264-3p	Fcgr4	-0.839539	0.0296658	4.74611
mmu-miR-1264-3p:ENSMUSG00000036896	mmu-miR-1264-3p	C1qc	-0.839325	0.0296658	3.77691
mmu-miR-1298-5p:ENSMUSG00000004207	mmu-miR-1298-5p	Psap	-0.838976	0.0296658	4.08398
mmu-miR-135b-3p:ENSMUSG00000041523	mmu-miR-135b-3p	Upk2	-0.83867	0.0296658	9.23701
mmu-miR-1298-5p:ENSMUSG00000018927	mmu-miR-1298-5p	Ccl6	-0.837816	0.0296658	8.96876
mmu-miR-135b-5p:ENSMUSG00000022237	mmu-miR-135b-5p	Ankrd33b	-0.836933	0.0296658	6.20118
mmu-miR-1298-5p:ENSMUSG00000036905	mmu-miR-1298-5p	C1qb	-0.835506	0.0296658	5.21788
mmu-miR-1298-5p:ENSMUSG00000001348	mmu-miR-1298-5p	Acp5	-0.83456	0.0296658	3.10241
mmu-miR-135b-5p:ENSMUSG00000033763	mmu-miR-135b-5p	Mtss1l	-0.83369	0.0296658	5.57825
mmu-miR-1298-5p:ENSMUSG00000023992	mmu-miR-1298-5p	Trem2	-0.833688	0.0296658	13.7492
mmu-miR-1264-3p:ENSMUSG00000032218	mmu-miR-1264-3p	Ccnb2	-0.832957	0.0296658	4.61475
mmu-miR-135b-5p:ENSMUSG00000038801	mmu-miR-135b-5p	Scgb1c1	-0.832723	0.0296658	11.3474
mmu-miR-1264-3p:ENSMUSG00000018927	mmu-miR-1264-3p	Ccl6	-0.832636	0.0296658	6.82872
mmu-miR-1264-3p:ENSMUSG00000018774	mmu-miR-1264-3p	Cd68	-0.83259	0.0296658	3.85364
mmu-miR-1298-5p:ENSMUSG00000037613	mmu-miR-1298-5p	Tnfrsf23	-0.832355	0.0296658	5.06189
mmu-miR-135b-5p:ENSMUSG00000052921	mmu-miR-135b-5p	Arhgef15	-0.831538	0.0296658	4.43171
mmu-miR-135b-5p:ENSMUSG00000024008	mmu-miR-135b-5p	Cpne5	-0.831302	0.0296658	7.52689
mmu-miR-448-3p:ENSMUSG00000016256	mmu-miR-448-3p	Ctsz	-0.830246	0.0296658	3.32393
mmu-miR-1264-3p:ENSMUSG00000001348	mmu-miR-1264-3p	Acp5	-0.830216	0.0296658	2.36214
mmu-miR-1298-5p:ENSMUSG00000016256	mmu-miR-1298-5p	Ctsz	-0.829267	0.0296658	4.61911
mmu-miR-1264-3p:ENSMUSG00000016256	mmu-miR-1264-3p	Ctsz	-0.828001	0.0296658	3.51695
mmu-miR-135b-5p:ENSMUSG00000028940	mmu-miR-135b-5p	Hes2	-0.827495	0.0296658	22.8799
mmu-miR-1264-3p:ENSMUSG00000079330	mmu-miR-1264-3p	Lemd1	-0.827495	0.0296658	11.9426
mmu-miR-1298-5p:ENSMUSG00000059089	mmu-miR-1298-5p	Fcgr4	-0.826923	0.0296658	6.23348
mmu-miR-1298-5p:ENSMUSG00000070524	mmu-miR-1298-5p	Fcrlb	-0.825698	0.0296658	10.0516
mmu-miR-1298-5p:ENSMUSG00000004609	mmu-miR-1298-5p	Cd33	-0.825409	0.0296658	7.47024
mmu-miR-1298-5p:ENSMUSG00000036896	mmu-miR-1298-5p	C1qc	-0.824823	0.0296658	4.96054
mmu-miR-1264-3p:ENSMUSG00000028327	mmu-miR-1264-3p	Stra6l	-0.824455	0.0296658	6.09266
mmu-miR-1298-5p:ENSMUSG00000025877	mmu-miR-1298-5p	Hk3	-0.824322	0.0296658	11.6486
mmu-miR-1264-3p:ENSMUSG00000026656	mmu-miR-1264-3p	Fcgr2b	-0.823305	0.0296658	7.4455
mmu-miR-1264-3p:ENSMUSG00000047798	mmu-miR-1264-3p	Cd300lf	-0.82241	0.0296658	6.72266
mmu-miR-448-3p:ENSMUSG00000025854	mmu-miR-448-3p	Fam20c	-0.820107	0.0296658	4.75176
mmu-miR-1298-5p:ENSMUSG00000026822	mmu-miR-1298-5p	Lcn2	-0.81985	0.0296658	9.95868
mmu-miR-1298-5p:ENSMUSG00000029304	mmu-miR-1298-5p	Spp1	-0.819473	0.0296658	12.6598
mmu-miR-1298-5p:ENSMUSG00000024672	mmu-miR-1298-5p	Ms4a7	-0.819463	0.0296658	8.79727
mmu-miR-135b-5p:ENSMUSG00000020607	mmu-miR-135b-5p	Fam84a	-0.819357	0.0296658	5.54057
mmu-miR-1298-5p:ENSMUSG00000020120	mmu-miR-1298-5p	Plek	-0.819082	0.0296658	3.47901
mmu-miR-1298-5p:ENSMUSG00000086712	mmu-miR-1298-5p	AI427809	-0.819054	0.0296658	14.027
mmu-miR-1264-3p:ENSMUSG00000033213	mmu-miR-1264-3p	AA467197	-0.818627	0.0296658	17.0445
mmu-miR-1298-5p:ENSMUSG00000047798	mmu-miR-1298-5p	Cd300lf	-0.818329	0.0296658	8.82947
mmu-miR-1298-5p:ENSMUSG00000019122	mmu-miR-1298-5p	Ccl9	-0.817393	0.0296658	10.65
mmu-miR-147-3p:ENSMUSG00000006313	mmu-miR-147-3p	Upk1a	-0.81674	0.0296658	6.41487
mmu-miR-1264-3p:ENSMUSG00000019122	mmu-miR-1264-3p	Ccl9	-0.816607	0.0296658	8.10878
mmu-miR-1264-3p:ENSMUSG00000075122	mmu-miR-1264-3p	Cd80	-0.816297	0.0296658	7.86331
mmu-miR-1298-5p:ENSMUSG00000031438	mmu-miR-1298-5p	Rnf128	-0.815393	0.0296658	10.7258
mmu-miR-1264-3p:ENSMUSG00000024672	mmu-miR-1264-3p	Ms4a7	-0.815346	0.0296658	6.69815
mmu-miR-1264-3p:ENSMUSG00000006519	mmu-miR-1264-3p	Cyba	-0.815128	0.0296658	2.51361
mmu-miR-448-3p:ENSMUSG00000020017	mmu-miR-448-3p	Hal	-0.813866	0.0296658	8.14132
mmu-miR-135b-5p:ENSMUSG00000041523	mmu-miR-135b-5p	Upk2	-0.813475	0.0296658	9.8234
mmu-miR-1298-5p:ENSMUSG00000037280	mmu-miR-1298-5p	Galnt6	-0.813079	0.0296658	5.43377
mmu-miR-135b-5p:ENSMUSG00000079173	mmu-miR-135b-5p	Zan	-0.813078	0.0296658	7.3707
mmu-miR-1264-3p:ENSMUSG00000029304	mmu-miR-1264-3p	Spp1	-0.812805	0.0296658	9.63902
mmu-miR-1298-5p:ENSMUSG00000076441	mmu-miR-1298-5p	Ass1	-0.810727	0.0296658	2.96213
mmu-miR-1264-3p:ENSMUSG00000036887	mmu-miR-1264-3p	C1qa	-0.810597	0.0296658	3.5497
mmu-miR-448-3p:ENSMUSG00000033213	mmu-miR-448-3p	AA467197	-0.810512	0.0296658	16.1091
mmu-miR-135b-5p:ENSMUSG00000058396	mmu-miR-135b-5p	Gpr182	-0.81036	0.0296658	5.52255
mmu-miR-1298-5p:ENSMUSG00000029608	mmu-miR-1298-5p	Rph3a	-0.808716	0.0296658	14.6505
mmu-miR-1264-3p:ENSMUSG00000068744	mmu-miR-1264-3p	Psrc1	-0.808445	0.0296658	7.41927
mmu-miR-135b-5p:ENSMUSG00000049577	mmu-miR-135b-5p	Zfpm1	-0.808218	0.0296658	4.60883
mmu-miR-1264-3p:ENSMUSG00000072572	mmu-miR-1264-3p	Slc39a2	-0.808101	0.0296658	4.12607
mmu-miR-1298-5p:ENSMUSG00000075122	mmu-miR-1298-5p	Cd80	-0.808082	0.0296658	10.3276
mmu-miR-135b-3p:ENSMUSG00000038801	mmu-miR-135b-3p	Scgb1c1	-0.807658	0.0296658	10.67
mmu-miR-1264-3p:ENSMUSG00000023992	mmu-miR-1264-3p	Trem2	-0.807099	0.0296658	10.4685
mmu-miR-1264-3p:ENSMUSG00000029608	mmu-miR-1264-3p	Rph3a	-0.806922	0.0296658	11.1547
mmu-miR-1298-5p:ENSMUSG00000030789	mmu-miR-1298-5p	Itgax	-0.80629	0.0296658	5.06339
mmu-miR-135b-5p:ENSMUSG00000036062	mmu-miR-135b-5p	N28178	-0.805755	0.0296658	7.81283
mmu-miR-1264-3p:ENSMUSG00000056737	mmu-miR-1264-3p	Capg	-0.805614	0.0296658	2.86224
mmu-miR-6972-5p:ENSMUSG00000027485	mmu-miR-6972-5p	Bpifb1	-0.805514	0.0296658	7.85743
mmu-miR-1298-5p:ENSMUSG00000040552	mmu-miR-1298-5p	C3ar1	-0.805443	0.0296658	8.34772
mmu-miR-135b-5p:ENSMUSG00000031489	mmu-miR-135b-5p	Adrb3	-0.805025	0.0296658	8.6323
mmu-miR-135b-5p:ENSMUSG00000027583	mmu-miR-135b-5p	Zbtb46	-0.803941	0.0296658	6.01414
mmu-miR-135b-5p:ENSMUSG00000025582	mmu-miR-135b-5p	Nptx1	-0.803483	0.0296658	5.33942
mmu-miR-21a-5p:ENSMUSG00000025582	mmu-miR-21a-5p	Nptx1	-0.803483	0.0296658	1.02514
mmu-miR-448-3p:ENSMUSG00000010307	mmu-miR-448-3p	Tmem86a	-0.803442	0.0296658	3.2407
mmu-miR-1298-5p:ENSMUSG00000031765	mmu-miR-1298-5p	Mt1	-0.80318	0.0296658	6.20652
mmu-miR-448-3p:ENSMUSG00000059089	mmu-miR-448-3p	Fcgr4	-0.8031	0.0296658	4.48563
mmu-miR-1298-5p:ENSMUSG00000050335	mmu-miR-1298-5p	Lgals3	-0.802811	0.0296658	4.94238
mmu-miR-448-3p:ENSMUSG00000007891	mmu-miR-448-3p	Ctsd	-0.802611	0.0296658	4.26125
mmu-miR-1264-3p:ENSMUSG00000107225	mmu-miR-1264-3p	.	-0.80203	0.0296658	14.9291
mmu-miR-1298-5p:ENSMUSG00000019997	mmu-miR-1298-5p	Ctgf	-0.801391	0.0296658	5.5963
mmu-miR-1264-3p:ENSMUSG00000086712	mmu-miR-1264-3p	AI427809	-0.801161	0.0296658	10.68
mmu-miR-1264-3p:ENSMUSG00000025044	mmu-miR-1264-3p	Msr1	-0.80106	0.0296658	7.71406
mmu-miR-1264-3p:ENSMUSG00000045312	mmu-miR-1264-3p	Lhfpl2	-0.801044	0.0296658	4.11003
mmu-miR-448-3p:ENSMUSG00000029608	mmu-miR-448-3p	Rph3a	-0.800768	0.0296658	10.5425
mmu-miR-1298-5p:ENSMUSG00000034311	mmu-miR-1298-5p	Kif4	-0.800556	0.0296658	6.68683
mmu-miR-155-5p:ENSMUSG00000035397	mmu-miR-155-5p	Klf16	-0.800387	0.0296658	1.32587
mmu-miR-448-3p:ENSMUSG00000032218	mmu-miR-448-3p	Ccnb2	-0.800383	0.0296658	4.36148
mmu-miR-1298-5p:ENSMUSG00000025534	mmu-miR-1298-5p	Gusb	-0.800283	0.0296658	2.99214
mmu-miR-1298-5p:ENSMUSG00000036887	mmu-miR-1298-5p	C1qa	-0.799384	0.0296658	4.66214
mmu-miR-1264-3p:ENSMUSG00000003363	mmu-miR-1264-3p	Pld3	-0.799281	0.0296658	2.94011
mmu-miR-135b-3p:ENSMUSG00000020607	mmu-miR-135b-3p	Fam84a	-0.799186	0.0296658	5.20983
mmu-miR-1298-5p:ENSMUSG00000049723	mmu-miR-1298-5p	Mmp12	-0.79906	0.0296658	22.4963
mmu-miR-1264-3p:ENSMUSG00000025877	mmu-miR-1264-3p	Hk3	-0.798957	0.0296658	8.86909
mmu-miR-1298-5p:ENSMUSG00000042677	mmu-miR-1298-5p	Zc3h12a	-0.798103	0.0298018	5.17206
mmu-miR-1298-5p:ENSMUSG00000058715	mmu-miR-1298-5p	Fcer1g	-0.797876	0.0298018	4.18908
mmu-miR-1298-5p:ENSMUSG00000027737	mmu-miR-1298-5p	Slc7a11	-0.797849	0.0298018	11.8541
mmu-miR-1264-3p:ENSMUSG00000049723	mmu-miR-1264-3p	Mmp12	-0.797407	0.0298018	17.1285
mmu-miR-1264-3p:ENSMUSG00000021939	mmu-miR-1264-3p	Ctsb	-0.795836	0.0298018	2.87542
mmu-miR-448-3p:ENSMUSG00000047798	mmu-miR-448-3p	Cd300lf	-0.795291	0.0298018	6.35371
mmu-miR-1298-5p:ENSMUSG00000045312	mmu-miR-1298-5p	Lhfpl2	-0.795208	0.0298018	5.39806
mmu-miR-1298-5p:ENSMUSG00000000290	mmu-miR-1298-5p	Itgb2	-0.795208	0.0298018	3.64798
mmu-miR-1264-3p:ENSMUSG00000022586	mmu-miR-1264-3p	Ly6i	-0.795045	0.0298018	12.7333
mmu-miR-1264-3p:ENSMUSG00000029075	mmu-miR-1264-3p	Tnfrsf4	-0.79457	0.0298018	5.96643
mmu-miR-448-3p:ENSMUSG00000029816	mmu-miR-448-3p	Gpnmb	-0.794535	0.0298018	6.61386
mmu-miR-1264-3p:ENSMUSG00000010307	mmu-miR-1264-3p	Tmem86a	-0.794517	0.0298018	3.42889
mmu-miR-1264-3p:ENSMUSG00000028111	mmu-miR-1264-3p	Ctsk	-0.794439	0.0298018	7.30481
mmu-miR-1298-5p:ENSMUSG00000021091	mmu-miR-1298-5p	Serpina3n	-0.794188	0.0298018	9.63586
mmu-miR-1298-5p:ENSMUSG00000046694	mmu-miR-1298-5p	Fam46b	-0.79386	0.0298018	7.87132
mmu-miR-1264-3p:ENSMUSG00000058715	mmu-miR-1264-3p	Fcer1g	-0.793824	0.0298018	3.18952
mmu-miR-135b-5p:ENSMUSG00000063060	mmu-miR-135b-5p	Sox7	-0.793793	0.0298018	6.38674
mmu-miR-1298-5p:ENSMUSG00000025044	mmu-miR-1298-5p	Msr1	-0.793637	0.0298018	10.1315
mmu-miR-1298-5p:ENSMUSG00000029925	mmu-miR-1298-5p	Tbxas1	-0.793057	0.0300491	4.44835
mmu-miR-1264-3p:ENSMUSG00000044313	mmu-miR-1264-3p	Mab21l3	-0.79216	0.0305549	10.7113
mmu-miR-1298-5p:ENSMUSG00000027533	mmu-miR-1298-5p	Fabp5	-0.791859	0.0305815	4.47477
mmu-miR-448-3p:ENSMUSG00000028327	mmu-miR-448-3p	Stra6l	-0.791062	0.0308695	5.75828
mmu-miR-448-3p:ENSMUSG00000020120	mmu-miR-448-3p	Plek	-0.790971	0.0308695	2.50351
mmu-miR-1298-5p:ENSMUSG00000059326	mmu-miR-1298-5p	Csf2ra	-0.789419	0.0316751	4.71915
mmu_piR_017289/gb/DQ696831/Mus_musculus:3:46956408:46956438:Minus:ENSMUSG00000027485	mmu_piR_017289/gb/DQ696831/Mus_musculus:3:46956408:46956438:Minus	Bpifb1	-0.788419	0.0316751	7.36942
mmu-miR-1298-5p:ENSMUSG00000026073	mmu-miR-1298-5p	Il1r2	-0.788227	0.0316751	13.2189
mmu-miR-1298-5p:ENSMUSG00000028111	mmu-miR-1298-5p	Ctsk	-0.788125	0.0316751	9.59405
mmu-miR-1298-5p:ENSMUSG00000026981	mmu-miR-1298-5p	Il1rn	-0.787871	0.0316751	13.6302
mmu-miR-147-3p:ENSMUSG00000024008	mmu-miR-147-3p	Cpne5	-0.787452	0.0316751	3.50155
mmu-miR-1298-5p:ENSMUSG00000050370	mmu-miR-1298-5p	Ch25h	-0.787331	0.0316751	10.0895
mmu-miR-1264-3p:ENSMUSG00000045502	mmu-miR-1264-3p	Hcar2	-0.786792	0.0316751	5.31725
mmu-miR-155-5p:ENSMUSG00000041523	mmu-miR-155-5p	Upk2	-0.786746	0.0316751	2.8114
mmu-miR-1264-3p:ENSMUSG00000026822	mmu-miR-1264-3p	Lcn2	-0.786676	0.0316751	7.58244
mmu-miR-1298-5p:ENSMUSG00000087362	mmu-miR-1298-5p	Gm13710	-0.786633	0.0316751	12.2989
mmu-miR-1298-5p:ENSMUSG00000112023	mmu-miR-1298-5p	.	-0.786111	0.0316751	9.09145
mmu-miR-1298-5p:ENSMUSG00000107225	mmu-miR-1298-5p	.	-0.785999	0.0316751	19.6076
mmu-miR-448-3p:ENSMUSG00000086712	mmu-miR-448-3p	AI427809	-0.785616	0.0316751	10.0939
mmu-miR-1298-5p:ENSMUSG00000022586	mmu-miR-1298-5p	Ly6i	-0.785488	0.0316751	16.7237
mmu-miR-448-3p:ENSMUSG00000018774	mmu-miR-448-3p	Cd68	-0.785341	0.0316751	3.64214
mmu-miR-1264-3p:ENSMUSG00000037280	mmu-miR-1264-3p	Galnt6	-0.78523	0.0316751	4.13721
mmu-miR-1264-3p:ENSMUSG00000112023	mmu-miR-1264-3p	.	-0.785092	0.0316751	6.92214
mmu-miR-448-3p:ENSMUSG00000019122	mmu-miR-448-3p	Ccl9	-0.785009	0.0316751	7.66375
mmu-miR-147-3p:ENSMUSG00000079173	mmu-miR-147-3p	Zan	-0.784631	0.0316751	3.42889
mmu-miR-448-3p:ENSMUSG00000075122	mmu-miR-448-3p	Cd80	-0.78458	0.0316751	7.43175
mmu-miR-1298-5p:ENSMUSG00000031762	mmu-miR-1298-5p	Mt2	-0.784459	0.0316751	8.92462
mmu-miR-1264-3p:ENSMUSG00000069792	mmu-miR-1264-3p	Wfdc17	-0.783538	0.0320047	11.823
mmu-miR-1298-5p:ENSMUSG00000045502	mmu-miR-1298-5p	Hcar2	-0.783353	0.0320047	6.98361
mmu-miR-1264-3p:ENSMUSG00000030789	mmu-miR-1264-3p	Itgax	-0.783061	0.0320047	3.85521
mmu-miR-1298-5p:ENSMUSG00000026177	mmu-miR-1298-5p	Slc11a1	-0.782793	0.0320047	7.67676
mmu-miR-1298-5p:ENSMUSG00000029075	mmu-miR-1298-5p	Tnfrsf4	-0.782681	0.0320047	7.83624
mmu-miR-1264-3p:ENSMUSG00000027737	mmu-miR-1264-3p	Slc7a11	-0.782416	0.0320047	9.02558
mmu-miR-1298-5p:ENSMUSG00000000982	mmu-miR-1298-5p	Ccl3	-0.782203	0.0320047	12.347
mmu-miR-1298-5p:ENSMUSG00000031266	mmu-miR-1298-5p	Gla	-0.782164	0.0320047	4.53913
mmu-miR-1298-5p:ENSMUSG00000036086	mmu-miR-1298-5p	Zranb3	-0.781902	0.0320047	15.2949
mmu-miR-448-3p:ENSMUSG00000023992	mmu-miR-448-3p	Trem2	-0.781727	0.0320047	9.894
mmu-miR-489-3p:ENSMUSG00000075012	mmu-miR-489-3p	Fjx1	-0.781328	0.0320278	2.17714
mmu-miR-1298-5p:ENSMUSG00000044313	mmu-miR-1298-5p	Mab21l3	-0.78077	0.0320278	14.068
mmu-miR-448-3p:ENSMUSG00000036718	mmu-miR-448-3p	Micall2	-0.780676	0.0320278	2.91669
mmu-miR-135b-5p:ENSMUSG00000030551	mmu-miR-135b-5p	Nr2f2	-0.780628	0.0320278	4.40327
mmu-miR-135b-3p:ENSMUSG00000024008	mmu-miR-135b-3p	Cpne5	-0.780574	0.0320278	7.07759
mmu-miR-1264-3p:ENSMUSG00000031438	mmu-miR-1264-3p	Rnf128	-0.779787	0.0324831	8.16652
mmu-miR-448-3p:ENSMUSG00000018927	mmu-miR-448-3p	Ccl6	-0.779	0.0328534	6.45395
mmu-miR-135b-5p:ENSMUSG00000078607	mmu-miR-135b-5p	1810010H24Rik	-0.778885	0.0328534	4.44227
mmu-miR-1264-3p:ENSMUSG00000036905	mmu-miR-1264-3p	C1qb	-0.778668	0.0328534	3.97284
mmu-miR-1298-5p:ENSMUSG00000043017	mmu-miR-1298-5p	Ptgir	-0.778182	0.0330708	6.3431
mmu-miR-155-5p:ENSMUSG00000006313	mmu-miR-155-5p	Upk1a	-0.777686	0.0332371	3.94642
mmu-miR-1264-3p:ENSMUSG00000026981	mmu-miR-1264-3p	Il1rn	-0.777495	0.0332371	10.3779
mmu-miR-1298-5p:ENSMUSG00000036718	mmu-miR-1298-5p	Micall2	-0.776792	0.0332371	4.05319
mmu-miR-21a-5p:ENSMUSG00000006313	mmu-miR-21a-5p	Upk1a	-0.776314	0.0332371	2.64747
mmu-miR-1264-3p:ENSMUSG00000050335	mmu-miR-1264-3p	Lgals3	-0.775855	0.0332371	3.76308
mmu-miR-1298-5p:ENSMUSG00000052212	mmu-miR-1298-5p	Cd177	-0.775715	0.0332371	8.50859
mmu-miR-1298-5p:ENSMUSG00000032218	mmu-miR-1298-5p	Ccnb2	-0.775699	0.0332371	6.06096
mmu-miR-448-3p:ENSMUSG00000079330	mmu-miR-448-3p	Lemd1	-0.77551	0.0332371	11.2871
mmu-miR-1298-5p:ENSMUSG00000004698	mmu-miR-1298-5p	Hdac9	-0.775479	0.0332371	7.55345
mmu-miR-1264-3p:ENSMUSG00000027533	mmu-miR-1264-3p	Fabp5	-0.775254	0.0332371	3.40705
mmu-miR-1298-5p:ENSMUSG00000028044	mmu-miR-1298-5p	Cks1b	-0.774865	0.0332371	4.67731
mmu-miR-1298-5p:ENSMUSG00000058290	mmu-miR-1298-5p	Espl1	-0.774725	0.0332371	6.2307
mmu-miR-1264-3p:ENSMUSG00000000204	mmu-miR-1264-3p	Slfn4	-0.774707	0.0332371	6.69752
mmu-miR-1264-3p:ENSMUSG00000029919	mmu-miR-1264-3p	Hpgds	-0.774646	0.0332371	6.96665
mmu-miR-1264-3p:ENSMUSG00000038642	mmu-miR-1264-3p	Ctss	-0.774644	0.0332371	3.74316
mmu-miR-1298-5p:ENSMUSG00000024730	mmu-miR-1298-5p	Ms4a8a	-0.774216	0.0332371	6.21853
mmu-miR-1264-3p:ENSMUSG00000052212	mmu-miR-1264-3p	Cd177	-0.774151	0.0332371	6.47835
mmu-miR-448-3p:ENSMUSG00000028873	mmu-miR-448-3p	Cdca8	-0.774077	0.0332371	5.83871
mmu-miR-135b-5p:ENSMUSG00000036959	mmu-miR-135b-5p	Bcorl1	-0.773902	0.0332371	4.27861
mmu-miR-1298-5p:ENSMUSG00000069792	mmu-miR-1298-5p	Wfdc17	-0.773626	0.0332371	15.5281
mmu-miR-1264-3p:ENSMUSG00000043157	mmu-miR-1264-3p	Arl11	-0.772998	0.0332371	3.32246
mmu-miR-1264-3p:ENSMUSG00000070524	mmu-miR-1264-3p	Fcrlb	-0.772976	0.0332371	7.65316
mmu-miR-135b-5p:ENSMUSG00000052632	mmu-miR-135b-5p	Asap2	-0.772954	0.0332371	4.28189
mmu-miR-1298-5p:ENSMUSG00000035385	mmu-miR-1298-5p	Ccl2	-0.772911	0.0332371	12.0346
mmu-miR-135b-5p:ENSMUSG00000037962	mmu-miR-135b-5p	Fam101a	-0.772508	0.0332371	12.0045
mmu-miR-1264-3p:ENSMUSG00000058290	mmu-miR-1264-3p	Espl1	-0.772181	0.0332371	4.74399
mmu-miR-1264-3p:ENSMUSG00000050370	mmu-miR-1264-3p	Ch25h	-0.7719	0.0332371	7.68208
mmu-miR-1264-3p:ENSMUSG00000034593	mmu-miR-1264-3p	Myo5a	-0.771744	0.0332371	2.79513
mmu-miR-155-5p:ENSMUSG00000024008	mmu-miR-155-5p	Cpne5	-0.771659	0.0332371	2.15415
mmu-miR-1264-3p:ENSMUSG00000030579	mmu-miR-1264-3p	Tyrobp	-0.771331	0.0332371	2.71703
mmu-miR-1298-5p:ENSMUSG00000029373	mmu-miR-1298-5p	Pf4	-0.771224	0.0332371	3.91275
mmu-miR-1298-5p:ENSMUSG00000029414	mmu-miR-1298-5p	Kntc1	-0.7712	0.0332371	7.17071
mmu-miR-6972-5p:ENSMUSG00000026961	mmu-miR-6972-5p	Lrrc26	-0.770937	0.0332371	7.76928
mmu_piR_017289/gb/DQ696831/Mus_musculus:6:128725729:128725759:Minus:ENSMUSG00000027485	mmu_piR_017289/gb/DQ696831/Mus_musculus:6:128725729:128725759:Minus	Bpifb1	-0.7708	0.0332371	6.69026
mmu-miR-448-3p:ENSMUSG00000015665	mmu-miR-448-3p	Awat1	-0.770674	0.0332371	16.5548
mmu-miR-703:ENSMUSG00000027485	mmu-miR-703	Bpifb1	-0.770012	0.0332371	6.21431
mmu-miR-448-3p:ENSMUSG00000037280	mmu-miR-448-3p	Galnt6	-0.769873	0.0332371	3.91016
mmu-miR-448-3p:ENSMUSG00000029304	mmu-miR-448-3p	Spp1	-0.769844	0.0332371	9.11001
mmu-miR-448-3p:ENSMUSG00000006519	mmu-miR-448-3p	Cyba	-0.769479	0.0332371	2.37566
mmu-miR-448-3p:ENSMUSG00000026656	mmu-miR-448-3p	Fcgr2b	-0.76939	0.0332371	7.03688
mmu-miR-135b-3p:ENSMUSG00000046818	mmu-miR-135b-3p	Ddit4l	-0.769329	0.0332371	5.72484
mmu-miR-155-5p:ENSMUSG00000028937	mmu-miR-155-5p	Acot7	-0.76914	0.0332371	1.22777
mmu-miR-448-3p:ENSMUSG00000026822	mmu-miR-448-3p	Lcn2	-0.768972	0.0332371	7.16629
mmu-miR-1264-3p:ENSMUSG00000029925	mmu-miR-1264-3p	Tbxas1	-0.76888	0.0332371	3.38693
mmu-miR-1298-5p:ENSMUSG00000079227	mmu-miR-1298-5p	Ccr5	-0.768644	0.0332371	6.55724
mmu-miR-155-5p:ENSMUSG00000052921	mmu-miR-155-5p	Arhgef15	-0.768484	0.0332371	1.26833
mmu-miR-135b-5p:ENSMUSG00000028943	mmu-miR-135b-5p	Espn	-0.768477	0.0332371	4.55077
mmu-miR-135b-5p:ENSMUSG00000033860	mmu-miR-135b-5p	Fgg	-0.768404	0.0332371	20.0634
mmu-miR-448-3p:ENSMUSG00000036887	mmu-miR-448-3p	C1qa	-0.768229	0.0332371	3.35489
mmu-miR-1298-5p:ENSMUSG00000006519	mmu-miR-1298-5p	Cyba	-0.767922	0.0333358	3.30134
mmu-miR-1298-5p:ENSMUSG00000043157	mmu-miR-1298-5p	Arl11	-0.767066	0.0338675	4.36368
mmu-miR-1264-3p:ENSMUSG00000042677	mmu-miR-1264-3p	Zc3h12a	-0.766789	0.0339434	3.93795
mmu-miR-1264-3p:ENSMUSG00000020120	mmu-miR-1264-3p	Plek	-0.766496	0.0339624	2.64888
mmu-miR-1298-5p:ENSMUSG00000001131	mmu-miR-1298-5p	Timp1	-0.766395	0.0339624	8.4171
mmu-miR-1298-5p:ENSMUSG00000000562	mmu-miR-1298-5p	Adora3	-0.766166	0.0339624	8.79169
mmu-miR-1298-5p:ENSMUSG00000035683	mmu-miR-1298-5p	Melk	-0.765966	0.0339624	8.15285
mmu-miR-1264-3p:ENSMUSG00000036086	mmu-miR-1264-3p	Zranb3	-0.765795	0.0339624	11.6454
mmu-miR-448-3p:ENSMUSG00000028111	mmu-miR-448-3p	Ctsk	-0.765653	0.0339624	6.90391
mmu-miR-135b-5p:ENSMUSG00000028937	mmu-miR-135b-5p	Acot7	-0.765516	0.0339624	4.28999
mmu-miR-1298-5p:ENSMUSG00000032691	mmu-miR-1298-5p	Nlrp3	-0.765185	0.0340099	6.72442
mmu-miR-155-5p:ENSMUSG00000063632	mmu-miR-155-5p	Sox11	-0.764998	0.0340099	2.28599
mmu-miR-135b-3p:ENSMUSG00000028943	mmu-miR-135b-3p	Espn	-0.76471	0.0340099	4.27912
mmu-miR-1298-5p:ENSMUSG00000031891	mmu-miR-1298-5p	Hsd11b2	-0.764559	0.0340099	6.1761
mmu-miR-1298-5p:ENSMUSG00000045362	mmu-miR-1298-5p	Tnfrsf26	-0.764146	0.0340099	5.35211
mmu-miR-1298-5p:ENSMUSG00000068744	mmu-miR-1298-5p	Psrc1	-0.764048	0.0340099	9.74437
mmu-miR-1264-3p:ENSMUSG00000043017	mmu-miR-1264-3p	Ptgir	-0.763733	0.0340099	4.82957
mmu-miR-1298-5p:ENSMUSG00000029910	mmu-miR-1298-5p	Mad2l1	-0.763492	0.0340099	4.30662
mmu-miR-1298-5p:ENSMUSG00000032204	mmu-miR-1298-5p	Aqp9	-0.763177	0.0340099	9.26169
mmu-miR-1298-5p:ENSMUSG00000023947	mmu-miR-1298-5p	Nfkbie	-0.763143	0.0340099	5.50382
mmu-miR-1264-3p:ENSMUSG00000026073	mmu-miR-1264-3p	Il1r2	-0.763096	0.0340099	10.0647
mmu-miR-147-3p:ENSMUSG00000028940	mmu-miR-147-3p	Hes2	-0.763086	0.0340099	10.6438
mmu-miR-135b-3p:ENSMUSG00000027485	mmu-miR-135b-3p	Bpifb1	-0.76307	0.0340099	6.66347
mmu-miR-1298-5p:ENSMUSG00000056737	mmu-miR-1298-5p	Capg	-0.762953	0.0340099	3.75923
mmu-miR-448-3p:ENSMUSG00000025534	mmu-miR-448-3p	Gusb	-0.762871	0.0340099	2.15315
mmu-miR-147-3p:ENSMUSG00000041523	mmu-miR-147-3p	Upk2	-0.762446	0.034211	4.5699
mmu-miR-1264-3p:ENSMUSG00000038252	mmu-miR-1264-3p	Ncapd2	-0.762103	0.0342989	3.47777
mmu-miR-135b-3p:ENSMUSG00000052974	mmu-miR-135b-3p	Cyp2f2	-0.761961	0.0342989	6.22672
mmu-miR-135b-5p:ENSMUSG00000002588	mmu-miR-135b-5p	Pon1	-0.761783	0.0342989	10.5653
mmu-miR-448-3p:ENSMUSG00000029414	mmu-miR-448-3p	Kntc1	-0.761496	0.0342989	5.16007
mmu-miR-6972-5p:ENSMUSG00000052974	mmu-miR-6972-5p	Cyp2f2	-0.761385	0.0342989	7.34243
mmu-miR-1264-3p:ENSMUSG00000004609	mmu-miR-1264-3p	Cd33	-0.761161	0.0342989	5.68776
mmu-miR-146b-5p:ENSMUSG00000038526	mmu-miR-146b-5p	Car14	-0.761017	0.0342989	1.80796
mmu-miR-448-3p:ENSMUSG00000019997	mmu-miR-448-3p	Ctgf	-0.761006	0.0342989	4.02711
mmu-miR-1264-3p:ENSMUSG00000079227	mmu-miR-1264-3p	Ccr5	-0.76056	0.0345192	4.99261
mmu-miR-135b-5p:ENSMUSG00000006362	mmu-miR-135b-5p	Cbfa2t3	-0.760219	0.0346581	4.47496
mmu-miR-1264-3p:ENSMUSG00000004207	mmu-miR-1264-3p	Psap	-0.759784	0.0348723	3.1095
mmu-miR-147-3p:ENSMUSG00000038801	mmu-miR-147-3p	Scgb1c1	-0.759284	0.0349402	5.27886
mmu-miR-1298-5p:ENSMUSG00000039395	mmu-miR-1298-5p	Mreg	-0.75928	0.0349402	4.26524
mmu-miR-1298-5p:ENSMUSG00000071713	mmu-miR-1298-5p	Csf2rb	-0.75921	0.0349402	3.99254
mmu-miR-1264-3p:ENSMUSG00000028044	mmu-miR-1264-3p	Cks1b	-0.758961	0.034972	3.56126
mmu-miR-448-3p:ENSMUSG00000037613	mmu-miR-448-3p	Tnfrsf23	-0.758847	0.034972	3.64255
mmu-miR-146b-5p:ENSMUSG00000089774	mmu-miR-146b-5p	Slc5a3	-0.758401	0.035197	2.95976
mmu-miR-1298-5p:ENSMUSG00000038642	mmu-miR-1298-5p	Ctss	-0.75737	0.035804	4.91622
mmu_piR_017289/gb/DQ696831/Mus_musculus:18:60298547:60298577:Plus:ENSMUSG00000027485	mmu_piR_017289/gb/DQ696831/Mus_musculus:18:60298547:60298577:Plus	Bpifb1	-0.757317	0.035804	7.24644
mmu-miR-448-3p:ENSMUSG00000031438	mmu-miR-448-3p	Rnf128	-0.757013	0.0358109	7.71832
mmu-miR-448-3p:ENSMUSG00000029915	mmu-miR-448-3p	Clec5a	-0.756697	0.0358109	9.43381
mmu-miR-1298-5p:ENSMUSG00000021795	mmu-miR-1298-5p	Sftpd	-0.756462	0.0358109	5.71405
mmu-miR-448-3p:ENSMUSG00000042677	mmu-miR-448-3p	Zc3h12a	-0.75644	0.0358109	3.72183
mmu-miR-448-3p:ENSMUSG00000025044	mmu-miR-448-3p	Msr1	-0.756419	0.0358109	7.29069
mmu-miR-448-3p:ENSMUSG00000031765	mmu-miR-448-3p	Mt1	-0.756355	0.0358109	4.46623
mmu-miR-135b-5p:ENSMUSG00000020135	mmu-miR-135b-5p	Apc2	-0.755939	0.0358163	8.48322
mmu-miR-448-3p:ENSMUSG00000003363	mmu-miR-448-3p	Pld3	-0.75593	0.0358163	2.77875
mmu-miR-448-3p:ENSMUSG00000021939	mmu-miR-448-3p	Ctsb	-0.755743	0.0358163	2.71761
mmu-miR-135b-5p:ENSMUSG00000066319	mmu-miR-135b-5p	Rtp3	-0.755721	0.0358163	6.3018
mmu-miR-1298-5p:ENSMUSG00000038264	mmu-miR-1298-5p	Sema7a	-0.754925	0.0362778	4.40124
mmu-miR-135b-3p:ENSMUSG00000026961	mmu-miR-135b-3p	Lrrc26	-0.75465	0.0362778	6.58871
mmu-miR-1264-3p:ENSMUSG00000000982	mmu-miR-1264-3p	Ccl3	-0.754601	0.0362778	9.40089
mmu-miR-1298-5p:ENSMUSG00000028680	mmu-miR-1298-5p	Plk3	-0.754522	0.0362778	3.70304
mmu-miR-448-3p:ENSMUSG00000037544	mmu-miR-448-3p	Dlgap5	-0.754247	0.0363742	5.68064
mmu-miR-135b-5p:ENSMUSG00000038526	mmu-miR-135b-5p	Car14	-0.753566	0.0365539	4.95898
mmu-miR-1264-3p:ENSMUSG00000034311	mmu-miR-1264-3p	Kif4	-0.753455	0.0365539	5.09128
mmu-miR-448-3p:ENSMUSG00000036905	mmu-miR-448-3p	C1qb	-0.753315	0.0365539	3.7548
mmu-miR-155-5p:ENSMUSG00000039013	mmu-miR-155-5p	Siglecf	-0.753228	0.0365539	1.91787
mmu-miR-1264-3p:ENSMUSG00000031765	mmu-miR-1264-3p	Mt1	-0.753209	0.0365539	4.72558
mmu-miR-1298-5p:ENSMUSG00000028581	mmu-miR-1298-5p	Laptm5	-0.753104	0.0365539	3.21065
mmu-miR-1264-3p:ENSMUSG00000024730	mmu-miR-1264-3p	Ms4a8a	-0.75271	0.0367008	4.73472
mmu-miR-155-5p:ENSMUSG00000039628	mmu-miR-155-5p	Hs3st6	-0.752618	0.0367008	1.94065
mmu-miR-1264-3p:ENSMUSG00000030109	mmu-miR-1264-3p	Slc6a12	-0.751924	0.0371383	6.40885
mmu-miR-147-3p:ENSMUSG00000025582	mmu-miR-147-3p	Nptx1	-0.751147	0.0375665	2.48393
mmu-miR-1298-5p:ENSMUSG00000015665	mmu-miR-1298-5p	Awat1	-0.751096	0.0375665	23.0055
mmu-miR-1298-5p:ENSMUSG00000046805	mmu-miR-1298-5p	Mpeg1	-0.750527	0.037574	3.06517
mmu-miR-1298-5p:ENSMUSG00000015243	mmu-miR-1298-5p	Abca1	-0.750511	0.037574	5.16236
mmu-miR-1264-3p:ENSMUSG00000026669	mmu-miR-1264-3p	Mcm10	-0.750449	0.037574	6.6519
mmu-miR-1298-5p:ENSMUSG00000044103	mmu-miR-1298-5p	Il1f9	-0.750333	0.037574	10.5704
mmu-miR-135b-5p:ENSMUSG00000079363	mmu-miR-135b-5p	Gbp4	-0.7503	0.037574	5.19707
mmu-miR-1264-3p:ENSMUSG00000074802	mmu-miR-1264-3p	Gas2l3	-0.750169	0.037574	5.58644
mmu-miR-1298-5p:ENSMUSG00000034593	mmu-miR-1298-5p	Myo5a	-0.75004	0.037574	3.67109
mmu-miR-448-3p:ENSMUSG00000036896	mmu-miR-448-3p	C1qc	-0.749806	0.0376443	3.56962
mmu-miR-135b-5p:ENSMUSG00000046546	mmu-miR-135b-5p	Fam43a	-0.749361	0.0378017	4.04458
mmu-miR-448-3p:ENSMUSG00000001348	mmu-miR-448-3p	Acp5	-0.749181	0.0378017	2.2325
mmu-miR-7048-5p:ENSMUSG00000039372	mmu-miR-7048-5p	2020-03-04	-0.74917	0.0378017	8.19543
mmu-miR-1298-5p:ENSMUSG00000029915	mmu-miR-1298-5p	Clec5a	-0.748886	0.037802	13.1097
mmu-miR-1298-5p:ENSMUSG00000023505	mmu-miR-1298-5p	Cdca3	-0.748771	0.037802	7.38914
mmu-miR-1298-5p:ENSMUSG00000038252	mmu-miR-1298-5p	Ncapd2	-0.74855	0.037802	4.56766
mmu-miR-1264-3p:ENSMUSG00000071713	mmu-miR-1264-3p	Csf2rb	-0.748454	0.037802	3.03988
mmu-miR-1298-5p:ENSMUSG00000031740	mmu-miR-1298-5p	Mmp2	-0.748432	0.037802	4.90761
mmu-miR-1298-5p:ENSMUSG00000028965	mmu-miR-1298-5p	Tnfrsf9	-0.748244	0.037802	9.18789
mmu-miR-135b-5p:ENSMUSG00000023011	mmu-miR-135b-5p	Faim2	-0.748027	0.037802	5.69377
mmu-miR-1264-3p:ENSMUSG00000037544	mmu-miR-1264-3p	Dlgap5	-0.748006	0.037802	6.01051
mmu-miR-1298-5p:ENSMUSG00000033777	mmu-miR-1298-5p	Tlr13	-0.747645	0.0378994	7.41698
mmu-miR-1264-3p:ENSMUSG00000059326	mmu-miR-1264-3p	Csf2ra	-0.747599	0.0378994	3.59311
mmu-miR-135b-5p:ENSMUSG00000031434	mmu-miR-135b-5p	Morc4	-0.747382	0.0379592	6.60358
mmu-miR-1264-3p:ENSMUSG00000035385	mmu-miR-1264-3p	Ccl2	-0.747113	0.0379749	9.16301
mmu-miR-1264-3p:ENSMUSG00000032204	mmu-miR-1264-3p	Aqp9	-0.747077	0.0379749	7.05175
mmu-miR-448-3p:ENSMUSG00000045312	mmu-miR-448-3p	Lhfpl2	-0.746492	0.0383355	3.88446
mmu-miR-1298-5p:ENSMUSG00000036381	mmu-miR-1298-5p	P2ry14	-0.745624	0.0386816	4.92645
mmu-miR-1298-5p:ENSMUSG00000086040	mmu-miR-1298-5p	Wipf3	-0.745429	0.0386816	5.07647
mmu-miR-135b-5p:ENSMUSG00000030411	mmu-miR-135b-5p	Nova2	-0.745391	0.0386816	6.02145
mmu-miR-1264-3p:ENSMUSG00000021965	mmu-miR-1264-3p	Ska3	-0.74521	0.0386816	9.00624
mmu-miR-448-3p:ENSMUSG00000046694	mmu-miR-448-3p	Fam46b	-0.745163	0.0386816	5.66422
mmu-miR-1298-5p:ENSMUSG00000074417	mmu-miR-1298-5p	Gm14548	-0.744901	0.0386816	5.22908
mmu-miR-135b-5p:ENSMUSG00000067279	mmu-miR-135b-5p	Ppp1r3c	-0.744791	0.0386816	6.53071
mmu-miR-1264-3p:ENSMUSG00000019997	mmu-miR-1264-3p	Ctgf	-0.744745	0.0386816	4.26096
mmu-miR-1264-3p:ENSMUSG00000037613	mmu-miR-1264-3p	Tnfrsf23	-0.74463	0.0386816	3.85407
mmu-miR-135b-3p:ENSMUSG00000089774	mmu-miR-135b-3p	Slc5a3	-0.744578	0.0386816	7.63362
mmu-miR-1298-5p:ENSMUSG00000037440	mmu-miR-1298-5p	Vnn1	-0.744521	0.0386816	12.9817
mmu-miR-1298-5p:ENSMUSG00000037217	mmu-miR-1298-5p	Syn1	-0.744342	0.0387145	6.62563
mmu-miR-1298-5p:ENSMUSG00000021965	mmu-miR-1298-5p	Ska3	-0.743633	0.0391818	11.8287
mmu-miR-135b-5p:ENSMUSG00000025316	mmu-miR-135b-5p	Banp	-0.743431	0.0392348	8.35885
mmu-miR-1264-3p:ENSMUSG00000044103	mmu-miR-1264-3p	Il1f9	-0.74316	0.0393091	8.04821
mmu-miR-1298-5p:ENSMUSG00000028873	mmu-miR-1298-5p	Cdca8	-0.743059	0.0393091	8.1138
mmu-miR-135b-5p:ENSMUSG00000021294	mmu-miR-135b-5p	Kif26a	-0.742716	0.0393091	4.63167
mmu-miR-135b-5p:ENSMUSG00000035407	mmu-miR-135b-5p	Kank4	-0.742546	0.0393091	5.28421
mmu-miR-1298-5p:ENSMUSG00000000204	mmu-miR-1298-5p	Slfn4	-0.742535	0.0393091	8.79644
mmu-miR-135b-3p:ENSMUSG00000038526	mmu-miR-135b-3p	Car14	-0.742456	0.0393091	4.66296
mmu-miR-1264-3p:ENSMUSG00000029414	mmu-miR-1264-3p	Kntc1	-0.742379	0.0393091	5.45971
mmu-miR-1298-5p:ENSMUSG00000029919	mmu-miR-1298-5p	Hpgds	-0.742081	0.0394426	9.14991
mmu-miR-1298-5p:ENSMUSG00000031838	mmu-miR-1298-5p	Ifi30	-0.741879	0.0394962	2.95878
mmu-miR-1264-3p:ENSMUSG00000029915	mmu-miR-1264-3p	Clec5a	-0.741683	0.0394962	9.98162
mmu-miR-7048-5p:ENSMUSG00000027485	mmu-miR-7048-5p	Bpifb1	-0.741609	0.0394962	12.2724
mmu-miR-135b-5p:ENSMUSG00000035397	mmu-miR-135b-5p	Klf16	-0.741068	0.039831	4.63276
mmu-miR-1298-5p:ENSMUSG00000039958	mmu-miR-1298-5p	Mettl20	-0.74078	0.0398485	4.30109
mmu-miR-448-3p:ENSMUSG00000044313	mmu-miR-448-3p	Mab21l3	-0.740777	0.0398485	10.1234
mmu-miR-1298-5p:ENSMUSG00000024222	mmu-miR-1298-5p	Fkbp5	-0.739668	0.0402991	8.21114
mmu-miR-135b-5p:ENSMUSG00000051335	mmu-miR-135b-5p	Gfod1	-0.739662	0.0402991	4.44321
mmu-miR-1298-5p:ENSMUSG00000026770	mmu-miR-1298-5p	Il2ra	-0.739653	0.0402991	7.42925
mmu-miR-1264-3p:ENSMUSG00000026177	mmu-miR-1264-3p	Slc11a1	-0.739385	0.0402991	5.84501
mmu-miR-1298-5p:ENSMUSG00000028238	mmu-miR-1298-5p	Atp6v0d2	-0.739373	0.0402991	3.52603
mmu-miR-135b-5p:ENSMUSG00000111942	mmu-miR-135b-5p	.	-0.739293	0.0402991	19.0397
mmu-miR-1264-3p:ENSMUSG00000028238	mmu-miR-1264-3p	Atp6v0d2	-0.73929	0.0402991	2.68469
mmu-miR-448-3p:ENSMUSG00000027737	mmu-miR-448-3p	Slc7a11	-0.73894	0.0402991	8.53024
mmu-miR-1298-5p:ENSMUSG00000033685	mmu-miR-1298-5p	Ucp2	-0.738917	0.0402991	3.43345
mmu-miR-448-3p:ENSMUSG00000019942	mmu-miR-448-3p	Cdk1	-0.73876	0.0402991	6.13161
mmu-miR-1298-5p:ENSMUSG00000051832	mmu-miR-1298-5p	E230016K23Rik	-0.738655	0.0402991	14.6704
mmu-miR-448-3p:ENSMUSG00000026073	mmu-miR-448-3p	Il1r2	-0.738638	0.0402991	9.51236
mmu-miR-135b-5p:ENSMUSG00000039013	mmu-miR-135b-5p	Siglecf	-0.73799	0.0406151	6.70132
mmu-miR-672-5p:ENSMUSG00000006313	mmu-miR-672-5p	Upk1a	-0.737866	0.0406151	3.441
mmu-miR-135b-5p:ENSMUSG00000042066	mmu-miR-135b-5p	Tmcc2	-0.737641	0.0406151	4.21517
mmu-miR-1298-5p:ENSMUSG00000033066	mmu-miR-1298-5p	Gas7	-0.737618	0.0406151	3.94113
mmu-miR-1298-5p:ENSMUSG00000025355	mmu-miR-1298-5p	Mmp19	-0.737604	0.0406151	6.21325
mmu-miR-1298-5p:ENSMUSG00000059498	mmu-miR-1298-5p	Fcgr3	-0.737431	0.0406458	5.7237
mmu-miR-1298-5p:ENSMUSG00000025351	mmu-miR-1298-5p	Cd63	-0.73726	0.0406458	4.88385
mmu-miR-1298-5p:ENSMUSG00000025473	mmu-miR-1298-5p	Adam8	-0.737177	0.0406458	3.5713
mmu-miR-448-3p:ENSMUSG00000000982	mmu-miR-448-3p	Ccl3	-0.73686	0.0408019	8.88494
mmu-miR-1298-5p:ENSMUSG00000070942	mmu-miR-1298-5p	Il1rl2	-0.736142	0.0409538	4.50988
mmu-miR-1264-3p:ENSMUSG00000036381	mmu-miR-1264-3p	P2ry14	-0.736068	0.0409538	3.75095
mmu-miR-1298-5p:ENSMUSG00000037544	mmu-miR-1298-5p	Dlgap5	-0.736011	0.0409538	7.89413
mmu-miR-155-5p:ENSMUSG00000025582	mmu-miR-155-5p	Nptx1	-0.735871	0.0409538	1.52811
mmu-miR-1264-3p:ENSMUSG00000040552	mmu-miR-1264-3p	C3ar1	-0.735866	0.0409538	6.35587
mmu_piR_017289/gb/DQ696831/Mus_musculus:17:27580702:27580732:Minus:ENSMUSG00000027485	mmu_piR_017289/gb/DQ696831/Mus_musculus:17:27580702:27580732:Minus	Bpifb1	-0.735738	0.0409538	10.7574
mmu-miR-448-3p:ENSMUSG00000024222	mmu-miR-448-3p	Fkbp5	-0.735564	0.0409538	5.90876
mmu-miR-1264-3p:ENSMUSG00000005054	mmu-miR-1264-3p	Cstb	-0.73551	0.0409538	3.03888
mmu-miR-135b-3p:ENSMUSG00000022237	mmu-miR-135b-3p	Ankrd33b	-0.735443	0.0409538	5.83102
mmu_piR_017289/gb/DQ696831/Mus_musculus:3:46956408:46956438:Minus:ENSMUSG00000039372	mmu_piR_017289/gb/DQ696831/Mus_musculus:3:46956408:46956438:Minus	2020-03-04	-0.735257	0.0409538	4.92123
mmu-miR-135b-3p:ENSMUSG00000079173	mmu-miR-135b-3p	Zan	-0.735002	0.0409538	6.93072
mmu-miR-135b-3p:ENSMUSG00000058396	mmu-miR-135b-3p	Gpr182	-0.734946	0.0409538	5.19289
mmu-miR-1264-3p:ENSMUSG00000015665	mmu-miR-1264-3p	Awat1	-0.734692	0.0409538	17.5161
mmu-miR-1264-3p:ENSMUSG00000025804	mmu-miR-1264-3p	Ccr1	-0.734691	0.0409538	5.74267
mmu-miR-1298-5p:ENSMUSG00000023015	mmu-miR-1298-5p	Racgap1	-0.734443	0.0409538	5.40052
mmu-miR-135b-3p:ENSMUSG00000025582	mmu-miR-135b-3p	Nptx1	-0.734404	0.0409538	5.0207
mmu-miR-135b-5p:ENSMUSG00000089774	mmu-miR-135b-5p	Slc5a3	-0.734372	0.0409538	8.11822
mmu_piR_017289/gb/DQ696831/Mus_musculus:6:128725729:128725759:Minus:ENSMUSG00000026961	mmu_piR_017289/gb/DQ696831/Mus_musculus:6:128725729:128725759:Minus	Lrrc26	-0.734368	0.0409538	6.6152
mmu-miR-448-3p:ENSMUSG00000040552	mmu-miR-448-3p	C3ar1	-0.734268	0.0409538	6.00704
mmu-miR-1264-3p:ENSMUSG00000000290	mmu-miR-1264-3p	Itgb2	-0.73409	0.040998	2.77754
mmu-miR-1298-5p:ENSMUSG00000021190	mmu-miR-1298-5p	Lgmn	-0.7337	0.0410638	3.02218
mmu-miR-448-3p:ENSMUSG00000035385	mmu-miR-448-3p	Ccl2	-0.733545	0.0410638	8.66012
mmu-miR-135b-5p:ENSMUSG00000034471	mmu-miR-135b-5p	Caskin2	-0.73343	0.0410638	4.41811
mmu-miR-135b-5p:ENSMUSG00000031494	mmu-miR-135b-5p	Cd209a	-0.733414	0.0410638	9.9894
mmu-miR-448-3p:ENSMUSG00000038264	mmu-miR-448-3p	Sema7a	-0.733393	0.0410638	3.16715
mmu-miR-135b-5p:ENSMUSG00000034037	mmu-miR-135b-5p	Fgd5	-0.733244	0.0410854	4.75375
mmu-miR-448-3p:ENSMUSG00000072572	mmu-miR-448-3p	Slc39a2	-0.733101	0.041102	3.89962
mmu-miR-1298-5p:ENSMUSG00000040829	mmu-miR-1298-5p	Zmynd15	-0.732938	0.0411354	4.68062
mmu-miR-135b-5p:ENSMUSG00000038700	mmu-miR-135b-5p	Hoxb5	-0.732576	0.0413338	5.39419
mmu-miR-1264-3p:ENSMUSG00000001128	mmu-miR-1264-3p	Cfp	-0.732156	0.0415806	2.5757
mmu-miR-146b-5p:ENSMUSG00000022237	mmu-miR-146b-5p	Ankrd33b	-0.731643	0.0419065	2.26084
mmu-miR-448-3p:ENSMUSG00000024672	mmu-miR-448-3p	Ms4a7	-0.731439	0.0419755	6.33054
mmu-miR-1298-5p:ENSMUSG00000095028	mmu-miR-1298-5p	Sirpb1b	-0.731034	0.042213	7.82809
mmu-miR-1298-5p:ENSMUSG00000030579	mmu-miR-1298-5p	Tyrobp	-0.730679	0.0424095	3.56851
mmu-miR-1264-3p:ENSMUSG00000087362	mmu-miR-1264-3p	Gm13710	-0.730188	0.0427212	9.36428
mmu-miR-1264-3p:ENSMUSG00000019876	mmu-miR-1264-3p	Pkib	-0.729783	0.0428271	4.82892
mmu-miR-448-3p:ENSMUSG00000030789	mmu-miR-448-3p	Itgax	-0.72965	0.0428271	3.64363
mmu-miR-155-5p:ENSMUSG00000038801	mmu-miR-155-5p	Scgb1c1	-0.72958	0.0428271	3.24755
mmu-miR-1264-3p:ENSMUSG00000025351	mmu-miR-1264-3p	Cd63	-0.729578	0.0428271	3.71851
mmu-miR-135b-5p:ENSMUSG00000037892	mmu-miR-135b-5p	Pcdh18	-0.729144	0.0429245	9.22831
mmu-miR-135b-5p:ENSMUSG00000063632	mmu-miR-135b-5p	Sox11	-0.729106	0.0429245	7.98755
mmu-miR-1264-3p:ENSMUSG00000002985	mmu-miR-1264-3p	Apoe	-0.729002	0.0429245	2.50904
mmu-miR-135b-5p:ENSMUSG00000037887	mmu-miR-135b-5p	Dusp8	-0.728982	0.0429245	6.99923
mmu-miR-147-3p:ENSMUSG00000020607	mmu-miR-147-3p	Fam84a	-0.728672	0.0430358	2.5775
mmu-miR-1264-3p:ENSMUSG00000032087	mmu-miR-1264-3p	Dscaml1	-0.728531	0.0430358	5.37992
mmu-miR-155-5p:ENSMUSG00000028940	mmu-miR-155-5p	Hes2	-0.728453	0.0430358	6.54807
mmu-miR-448-3p:ENSMUSG00000023505	mmu-miR-448-3p	Cdca3	-0.728372	0.0430358	5.31725
mmu-miR-448-3p:ENSMUSG00000112023	mmu-miR-448-3p	.	-0.728173	0.0430443	6.54224
mmu-miR-135b-5p:ENSMUSG00000078202	mmu-miR-135b-5p	Nrarp	-0.728124	0.0430443	5.66233
mmu-miR-448-3p:ENSMUSG00000020330	mmu-miR-448-3p	Hmmr	-0.727929	0.0430776	5.05522
mmu-miR-1264-3p:ENSMUSG00000040017	mmu-miR-1264-3p	Saa4	-0.727848	0.0430776	24.8564
mmu-miR-146b-5p:ENSMUSG00000036062	mmu-miR-146b-5p	N28178	-0.727488	0.0432135	2.84842
mmu-miR-448-3p:ENSMUSG00000004609	mmu-miR-448-3p	Cd33	-0.727451	0.0432135	5.37561
mmu-miR-448-3p:ENSMUSG00000052212	mmu-miR-448-3p	Cd177	-0.72713	0.0433662	6.12281
mmu-miR-1264-3p:ENSMUSG00000029373	mmu-miR-1264-3p	Pf4	-0.727035	0.0433662	2.97913
mmu-miR-1264-3p:ENSMUSG00000029910	mmu-miR-1264-3p	Mad2l1	-0.726438	0.043739	3.27901
mmu-miR-1298-5p:ENSMUSG00000020077	mmu-miR-1298-5p	Srgn	-0.726293	0.043739	4.21393
mmu-miR-1264-3p:ENSMUSG00000001131	mmu-miR-1264-3p	Timp1	-0.726183	0.043739	6.40869
mmu-miR-448-3p:ENSMUSG00000038252	mmu-miR-448-3p	Ncapd2	-0.726128	0.043739	3.2869
mmu-miR-448-3p:ENSMUSG00000058715	mmu-miR-448-3p	Fcer1g	-0.725899	0.0438352	3.01447
mmu-miR-448-3p:ENSMUSG00000030579	mmu-miR-448-3p	Tyrobp	-0.725124	0.0443357	2.56791
mmu-miR-135b-3p:ENSMUSG00000052921	mmu-miR-135b-3p	Arhgef15	-0.724922	0.0443357	4.16716
mmu-miR-448-3p:ENSMUSG00000034311	mmu-miR-448-3p	Kif4	-0.724842	0.0443357	4.81186
mmu-miR-1264-3p:ENSMUSG00000021091	mmu-miR-1264-3p	Serpina3n	-0.724831	0.0443357	7.33665
mmu-miR-135b-5p:ENSMUSG00000028525	mmu-miR-135b-5p	Pde4b	-0.724732	0.0443357	6.54738
mmu-miR-1298-5p:ENSMUSG00000072572	mmu-miR-1298-5p	Slc39a2	-0.724595	0.0443538	5.41912
mmu-miR-1298-5p:ENSMUSG00000105283	mmu-miR-1298-5p	.	-0.724189	0.0444186	14.7991
mmu_piR_017289/gb/DQ696831/Mus_musculus:6:128725729:128725759:Minus:ENSMUSG00000079436	mmu_piR_017289/gb/DQ696831/Mus_musculus:6:128725729:128725759:Minus	Kcnj13	-0.724109	0.0444186	5.89102
mmu-miR-1298-5p:ENSMUSG00000036931	mmu-miR-1298-5p	Nfkbid	-0.724052	0.0444186	3.61148
mmu-miR-146b-5p:ENSMUSG00000051335	mmu-miR-146b-5p	Gfod1	-0.723966	0.0444186	1.61991
mmu-miR-1298-5p:ENSMUSG00000022385	mmu-miR-1298-5p	Gtse1	-0.723925	0.0444186	6.81387
mmu-miR-1298-5p:ENSMUSG00000034116	mmu-miR-1298-5p	Vav1	-0.723742	0.0444186	4.12906
mmu-miR-448-3p:ENSMUSG00000024730	mmu-miR-448-3p	Ms4a8a	-0.723713	0.0444186	4.47487
mmu-miR-147-3p:ENSMUSG00000089774	mmu-miR-147-3p	Slc5a3	-0.723563	0.0444495	3.77664
mmu-miR-448-3p:ENSMUSG00000031762	mmu-miR-448-3p	Mt2	-0.723158	0.0446994	6.42218
mmu-miR-135b-5p:ENSMUSG00000030495	mmu-miR-135b-5p	Slc7a10	-0.722476	0.0451901	4.13054
mmu-miR-448-3p:ENSMUSG00000019876	mmu-miR-448-3p	Pkib	-0.721997	0.0453907	4.5639
mmu-miR-1264-3p:ENSMUSG00000059498	mmu-miR-1264-3p	Fcgr3	-0.721853	0.0453907	4.35797
mmu-miR-21a-5p:ENSMUSG00000028940	mmu-miR-21a-5p	Hes2	-0.721838	0.0453907	4.3928
mmu-miR-448-3p:ENSMUSG00000069792	mmu-miR-448-3p	Wfdc17	-0.72179	0.0453907	11.1741
mmu-miR-1298-5p:ENSMUSG00000112148	mmu-miR-1298-5p	.	-0.721544	0.0454187	7.69814
mmu-miR-1264-3p:ENSMUSG00000025355	mmu-miR-1264-3p	Mmp19	-0.721472	0.0454187	4.73071
mmu-miR-1264-3p:ENSMUSG00000030144	mmu-miR-1264-3p	Clec4d	-0.721311	0.0454187	8.15353
mmu-miR-448-3p:ENSMUSG00000021965	mmu-miR-448-3p	Ska3	-0.721294	0.0454187	8.51195
mmu-miR-1298-5p:ENSMUSG00000019876	mmu-miR-1298-5p	Pkib	-0.721191	0.0454187	6.34224
mmu-miR-448-3p:ENSMUSG00000049723	mmu-miR-448-3p	Mmp12	-0.720916	0.0455018	16.1884
mmu-miR-448-3p:ENSMUSG00000021795	mmu-miR-448-3p	Sftpd	-0.720871	0.0455018	4.11185
mmu-miR-1264-3p:ENSMUSG00000024053	mmu-miR-1264-3p	Emilin2	-0.720582	0.0456553	3.02283
mmu-miR-448-3p:ENSMUSG00000067786	mmu-miR-448-3p	Nnat	-0.720229	0.0458248	3.09532
mmu-miR-1264-3p:ENSMUSG00000037725	mmu-miR-1264-3p	Ckap2	-0.720155	0.0458248	6.25637
mmu-miR-1298-5p:ENSMUSG00000031842	mmu-miR-1298-5p	Pde4c	-0.719949	0.0458248	6.47946
mmu-miR-448-3p:ENSMUSG00000025877	mmu-miR-448-3p	Hk3	-0.719903	0.0458248	8.38233
mmu-miR-135b-5p:ENSMUSG00000052974	mmu-miR-135b-5p	Cyp2f2	-0.719768	0.0458248	6.62201
mmu-miR-146b-5p:ENSMUSG00000063060	mmu-miR-146b-5p	Sox7	-0.719358	0.0458248	2.32849
mmu-miR-147-3p:ENSMUSG00000028937	mmu-miR-147-3p	Acot7	-0.719217	0.0458248	1.99573
mmu-miR-448-3p:ENSMUSG00000051832	mmu-miR-448-3p	E230016K23Rik	-0.719149	0.0458248	10.5569
mmu-miR-155-5p:ENSMUSG00000026961	mmu-miR-155-5p	Lrrc26	-0.71912	0.0458248	2.00535
mmu_piR_017289/gb/DQ696831/Mus_musculus:6:128725729:128725759:Minus:ENSMUSG00000052974	mmu_piR_017289/gb/DQ696831/Mus_musculus:6:128725729:128725759:Minus	Cyp2f2	-0.718947	0.0458248	6.25176
mmu-miR-448-3p:ENSMUSG00000026981	mmu-miR-448-3p	Il1rn	-0.718913	0.0458248	9.80831
mmu-miR-1298-5p:ENSMUSG00000066071	mmu-miR-1298-5p	Cyp4a12a	-0.71881	0.0458248	27.2141
mmu-miR-135b-5p:ENSMUSG00000057123	mmu-miR-135b-5p	Gja5	-0.718759	0.0458248	6.09464
mmu-miR-135b-5p:ENSMUSG00000054517	mmu-miR-135b-5p	Trim65	-0.71863	0.0458248	6.96148
mmu-miR-448-3p:ENSMUSG00000000562	mmu-miR-448-3p	Adora3	-0.718555	0.0458248	6.32653
mmu-miR-147-3p:ENSMUSG00000028943	mmu-miR-147-3p	Espn	-0.718493	0.0458248	2.11704
mmu-miR-1298-5p:ENSMUSG00000025804	mmu-miR-1298-5p	Ccr1	-0.718246	0.0458248	7.54236
mmu-miR-448-3p:ENSMUSG00000098708	mmu-miR-448-3p	Gm27252	-0.718228	0.0458248	6.1414
mmu-miR-1264-3p:ENSMUSG00000051832	mmu-miR-1264-3p	E230016K23Rik	-0.718111	0.0458248	11.1699
mmu-miR-146b-5p:ENSMUSG00000028525	mmu-miR-146b-5p	Pde4b	-0.71805	0.0458248	2.38706
mmu-miR-1298-5p:ENSMUSG00000037725	mmu-miR-1298-5p	Ckap2	-0.718016	0.0458248	8.21704
mmu-miR-1264-3p:ENSMUSG00000035683	mmu-miR-1264-3p	Melk	-0.71796	0.0458248	6.2075
mmu-miR-135b-3p:ENSMUSG00000036062	mmu-miR-135b-3p	N28178	-0.717457	0.0460154	7.34645
mmu-miR-1264-3p:ENSMUSG00000023349	mmu-miR-1264-3p	Clec4n	-0.71739	0.0460154	11.123
mmu-miR-448-3p:ENSMUSG00000020684	mmu-miR-448-3p	Rasl10b	-0.717262	0.0460154	6.3235
mmu-miR-135b-5p:ENSMUSG00000024440	mmu-miR-135b-5p	Pcdh12	-0.717205	0.0460154	6.20757
mmu-miR-135b-3p:ENSMUSG00000063632	mmu-miR-135b-3p	Sox11	-0.717056	0.0460154	7.51075
mmu-miR-135b-3p:ENSMUSG00000063060	mmu-miR-135b-3p	Sox7	-0.717033	0.0460154	6.00549
mmu-miR-448-3p:ENSMUSG00000026669	mmu-miR-448-3p	Mcm10	-0.71693	0.0460154	6.28683
mmu-miR-448-3p:ENSMUSG00000056737	mmu-miR-448-3p	Capg	-0.716818	0.0460154	2.70515
mmu-miR-448-3p:ENSMUSG00000070524	mmu-miR-448-3p	Fcrlb	-0.71677	0.0460154	7.23313
mmu-miR-147-3p:ENSMUSG00000026961	mmu-miR-147-3p	Lrrc26	-0.716484	0.0461705	3.25968
mmu-miR-448-3p:ENSMUSG00000050370	mmu-miR-448-3p	Ch25h	-0.716284	0.0462517	7.26047
mmu-miR-7048-5p:ENSMUSG00000026961	mmu-miR-7048-5p	Lrrc26	-0.715985	0.0463582	12.1348
mmu-miR-1298-5p:ENSMUSG00000074802	mmu-miR-1298-5p	Gas2l3	-0.715948	0.0463582	7.33716
mmu-miR-1298-5p:ENSMUSG00000040017	mmu-miR-1298-5p	Saa4	-0.715792	0.0464008	32.6461
mmu-miR-1298-5p:ENSMUSG00000005413	mmu-miR-1298-5p	Hmox1	-0.715496	0.0465658	4.44112
mmu-miR-448-3p:ENSMUSG00000087362	mmu-miR-448-3p	Gm13710	-0.715294	0.0466493	8.85034
mmu-miR-448-3p:ENSMUSG00000071713	mmu-miR-448-3p	Csf2rb	-0.715075	0.0466588	2.87304
mmu-miR-21a-5p:ENSMUSG00000020218	mmu-miR-21a-5p	Wif1	-0.715071	0.0466588	1.10867
mmu-miR-147-3p:ENSMUSG00000020218	mmu-miR-147-3p	Wif1	-0.714909	0.046708	2.68632
mmu-miR-1264-3p:ENSMUSG00000026415	mmu-miR-1264-3p	Fcamr	-0.714736	0.0467308	4.37703
mmu-miR-135b-5p:ENSMUSG00000032135	mmu-miR-135b-5p	Mcam	-0.714543	0.0467308	4.55246
mmu-miR-1264-3p:ENSMUSG00000023505	mmu-miR-1264-3p	Cdca3	-0.714476	0.0467308	5.62602
mmu-miR-1298-5p:ENSMUSG00000022018	mmu-miR-1298-5p	Rgcc	-0.7144	0.0467308	4.23374
mmu-miR-146b-5p:ENSMUSG00000052921	mmu-miR-146b-5p	Arhgef15	-0.714197	0.0467308	1.61572
mmu-miR-146b-5p:ENSMUSG00000063632	mmu-miR-146b-5p	Sox11	-0.71414	0.0467308	2.91212
mmu-miR-672-5p:ENSMUSG00000038801	mmu-miR-672-5p	Scgb1c1	-0.714075	0.0467308	2.83163
mmu-miR-1298-5p:ENSMUSG00000015950	mmu-miR-1298-5p	Ncf1	-0.713976	0.0467308	3.16758
mmu-miR-448-3p:ENSMUSG00000038642	mmu-miR-448-3p	Ctss	-0.713872	0.0467308	3.53772
mmu-miR-7048-5p:ENSMUSG00000052974	mmu-miR-7048-5p	Cyp2f2	-0.713835	0.0467308	11.4681
mmu-miR-1264-3p:ENSMUSG00000015950	mmu-miR-1264-3p	Ncf1	-0.713469	0.0469286	2.41176
mmu-miR-448-3p:ENSMUSG00000037725	mmu-miR-448-3p	Ckap2	-0.713365	0.0469286	5.913
mmu-miR-146b-5p:ENSMUSG00000041523	mmu-miR-146b-5p	Upk2	-0.713247	0.0469286	3.58144
mmu-miR-1298-5p:ENSMUSG00000004328	mmu-miR-1298-5p	Hif3a	-0.713189	0.0469286	10.0811
mmu-miR-1264-3p:ENSMUSG00000074417	mmu-miR-1264-3p	Gm14548	-0.713088	0.0469286	3.98137
mmu-miR-135b-5p:ENSMUSG00000073805	mmu-miR-135b-5p	Fam196a	-0.712914	0.0469452	12.4277
mmu-miR-448-3p:ENSMUSG00000029919	mmu-miR-448-3p	Hpgds	-0.712654	0.0469452	6.58431
mmu-miR-1298-5p:ENSMUSG00000030109	mmu-miR-1298-5p	Slc6a12	-0.712514	0.0469452	8.41731
mmu-miR-1298-5p:ENSMUSG00000036814	mmu-miR-1298-5p	Slc6a20a	-0.712399	0.0469452	8.99825
mmu-miR-448-3p:ENSMUSG00000037440	mmu-miR-448-3p	Vnn1	-0.712145	0.0469452	9.34165
mmu-miR-1298-5p:ENSMUSG00000113701	mmu-miR-1298-5p	.	-0.712047	0.0469452	22.1713
mmu-miR-1264-3p:ENSMUSG00000025534	mmu-miR-1264-3p	Gusb	-0.712026	0.0469452	2.27818
mmu-miR-448-3p:ENSMUSG00000022586	mmu-miR-448-3p	Ly6i	-0.712007	0.0469452	12.0344
mmu-miR-448-3p:ENSMUSG00000004207	mmu-miR-448-3p	Psap	-0.711913	0.0469452	2.93884
mmu-miR-135b-3p:ENSMUSG00000020218	mmu-miR-135b-3p	Wif1	-0.711873	0.0469452	5.4298
mmu-miR-448-3p:ENSMUSG00000033777	mmu-miR-448-3p	Tlr13	-0.711838	0.0469452	5.33728
mmu-miR-448-3p:ENSMUSG00000029075	mmu-miR-448-3p	Tnfrsf4	-0.711758	0.0469452	5.63898
mmu-miR-1298-5p:ENSMUSG00000039521	mmu-miR-1298-5p	Foxp3	-0.711739	0.0469452	7.77779
mmu-miR-135b-5p:ENSMUSG00000002885	mmu-miR-135b-5p	Cd97	-0.711536	0.0469673	4.09354
mmu-miR-1298-5p:ENSMUSG00000005540	mmu-miR-1298-5p	Fcer2a	-0.71146	0.0469673	5.96895
mmu-miR-135b-5p:ENSMUSG00000030870	mmu-miR-135b-5p	Ubfd1	-0.711399	0.0469673	4.70974
mmu-miR-6972-5p:ENSMUSG00000079436	mmu-miR-6972-5p	Kcnj13	-0.711231	0.0469673	6.91876
mmu-miR-1264-3p:ENSMUSG00000000562	mmu-miR-1264-3p	Adora3	-0.711043	0.0469673	6.6939
mmu-miR-1298-5p:ENSMUSG00000030144	mmu-miR-1298-5p	Clec4d	-0.711028	0.0469673	10.7087
mmu-miR-1264-3p:ENSMUSG00000095028	mmu-miR-1264-3p	Sirpb1b	-0.711007	0.0469673	5.96023
mmu-miR-135b-5p:ENSMUSG00000069830	mmu-miR-135b-5p	Nlrp1a	-0.710889	0.0469822	6.67793
mmu-miR-1264-3p:ENSMUSG00000046694	mmu-miR-1264-3p	Fam46b	-0.710495	0.0471722	5.99314
mmu-miR-135b-5p:ENSMUSG00000005483	mmu-miR-135b-5p	Dnajb1	-0.710469	0.0471722	8.22697
mmu-miR-135b-3p:ENSMUSG00000051076	mmu-miR-135b-3p	Vtcn1	-0.710108	0.0473433	6.59578
mmu-miR-1298-5p:ENSMUSG00000048779	mmu-miR-1298-5p	P2ry6	-0.710071	0.0473433	3.05133
mmu-miR-1298-5p:ENSMUSG00000023349	mmu-miR-1298-5p	Clec4n	-0.709872	0.0474298	14.6088
mmu-miR-448-3p:ENSMUSG00000032359	mmu-miR-448-3p	Ctsh	-0.709561	0.047613	2.78821
mmu-miR-1298-5p:ENSMUSG00000025232	mmu-miR-1298-5p	Hexa	-0.70912	0.0477563	2.86294
mmu-miR-1264-3p:ENSMUSG00000038379	mmu-miR-1264-3p	Ttk	-0.709101	0.0477563	6.27961
mmu-miR-1298-5p:ENSMUSG00000005054	mmu-miR-1298-5p	Cstb	-0.709097	0.0477563	3.99123
mmu-miR-1298-5p:ENSMUSG00000098708	mmu-miR-1298-5p	Gm27252	-0.708496	0.0481542	8.53443
mmu-miR-21a-5p:ENSMUSG00000089774	mmu-miR-21a-5p	Slc5a3	-0.708348	0.0481542	1.55865
mmu-miR-448-3p:ENSMUSG00000021453	mmu-miR-448-3p	Gadd45g	-0.708273	0.0481542	5.72475
mmu-miR-1298-5p:ENSMUSG00000021453	mmu-miR-1298-5p	Gadd45g	-0.708214	0.0481542	7.95543
mmu-miR-1298-5p:ENSMUSG00000024737	mmu-miR-1298-5p	Slc15a3	-0.708097	0.0481542	2.90947
mmu-miR-1298-5p:ENSMUSG00000041481	mmu-miR-1298-5p	Serpina3g	-0.708047	0.0481542	5.09785
mmu-miR-448-3p:ENSMUSG00000005054	mmu-miR-448-3p	Cstb	-0.707557	0.0482167	2.8721
mmu-miR-448-3p:ENSMUSG00000005540	mmu-miR-448-3p	Fcer2a	-0.707502	0.0482167	4.29527
mmu-miR-448-3p:ENSMUSG00000021091	mmu-miR-448-3p	Serpina3n	-0.707489	0.0482167	6.934
mmu-miR-135b-5p:ENSMUSG00000085565	mmu-miR-135b-5p	Gm15721	-0.707467	0.0482167	19.218
mmu-miR-1264-3p:ENSMUSG00000028965	mmu-miR-1264-3p	Tnfrsf9	-0.707466	0.0482167	6.99557
mmu-miR-1298-5p:ENSMUSG00000032359	mmu-miR-1298-5p	Ctsh	-0.707386	0.0482167	3.87465
mmu-miR-1264-3p:ENSMUSG00000028680	mmu-miR-1264-3p	Plk3	-0.707095	0.0483851	2.81945
mmu-miR-135b-5p:ENSMUSG00000051076	mmu-miR-135b-5p	Vtcn1	-0.706567	0.048763	7.0145
mmu-miR-1298-5p:ENSMUSG00000026009	mmu-miR-1298-5p	Icos	-0.706269	0.0489393	5.52659
mmu-miR-155-5p:ENSMUSG00000063060	mmu-miR-155-5p	Sox7	-0.705797	0.0492202	1.82784
mmu-miR-1298-5p:ENSMUSG00000024053	mmu-miR-1298-5p	Emilin2	-0.705733	0.0492202	3.97015
mmu-miR-1298-5p:ENSMUSG00000026415	mmu-miR-1298-5p	Fcamr	-0.705633	0.0492202	5.74874
mmu-miR-135b-5p:ENSMUSG00000026961	mmu-miR-135b-5p	Lrrc26	-0.70556	0.0492202	7.00698
mmu-miR-448-3p:ENSMUSG00000076441	mmu-miR-448-3p	Ass1	-0.704999	0.0496317	2.13156
mmu-miR-1264-3p:ENSMUSG00000031762	mmu-miR-1264-3p	Mt2	-0.704578	0.0499114	6.79511
mmu-miR-1298-5p:ENSMUSG00000028364	mmu-miR-1298-5p	Tnc	-0.70449	0.0499114	3.96017

## Sheet: 3 months
Interaction	miRNA	mRNA	Correlation	Adjusted p value	Score
mmu-miR-1264-3p:ENSMUSG00000037440	mmu-miR-1264-3p	Vnn1	-0.971544	0.000235548	14.0319
mmu-miR-1264-3p:ENSMUSG00000022126	mmu-miR-1264-3p	Irg1	-0.966156	0.00030248	16.7181
mmu-miR-1264-3p:ENSMUSG00000000982	mmu-miR-1264-3p	Ccl3	-0.960397	0.000473264	10.3491
mmu-miR-1264-3p:ENSMUSG00000004609	mmu-miR-1264-3p	Cd33	-0.95598	0.00062957	4.89783
mmu-miR-1264-3p:ENSMUSG00000055541	mmu-miR-1264-3p	Lair1	-0.950445	0.000912606	5.18135
mmu-miR-1264-3p:ENSMUSG00000074151	mmu-miR-1264-3p	Nlrc5	-0.949181	0.000912606	3.04181
mmu-miR-1264-3p:ENSMUSG00000025877	mmu-miR-1264-3p	Hk3	-0.94689	0.000992547	9.12385
mmu-miR-1264-3p:ENSMUSG00000031445	mmu-miR-1264-3p	Proz	-0.945139	0.00103453	7.60108
mmu-miR-1264-3p:ENSMUSG00000053318	mmu-miR-1264-3p	Slamf8	-0.941301	0.00120623	9.53113
mmu-miR-1264-3p:ENSMUSG00000036381	mmu-miR-1264-3p	P2ry14	-0.941168	0.00120623	4.58479
mmu-miR-1264-3p:ENSMUSG00000046805	mmu-miR-1264-3p	Mpeg1	-0.938028	0.00129451	4.86104
mmu-miR-1264-3p:ENSMUSG00000038147	mmu-miR-1264-3p	Cd84	-0.937821	0.00129451	5.73312
mmu-miR-1264-3p:ENSMUSG00000032688	mmu-miR-1264-3p	Malt1	-0.936791	0.00129451	3.82968
mmu-miR-1264-3p:ENSMUSG00000028238	mmu-miR-1264-3p	Atp6v0d2	-0.935971	0.00129451	4.02911
mmu-miR-1264-3p:ENSMUSG00000029915	mmu-miR-1264-3p	Clec5a	-0.935378	0.00129451	10.4607
mmu-miR-1264-3p:ENSMUSG00000063234	mmu-miR-1264-3p	Gpr84	-0.934947	0.00129451	11.5589
mmu-miR-1264-3p:ENSMUSG00000009185	mmu-miR-1264-3p	Ccl8	-0.933916	0.0013258	11.2757
mmu-miR-1264-3p:ENSMUSG00000033777	mmu-miR-1264-3p	Tlr13	-0.930788	0.00149442	4.89941
mmu-miR-1264-3p:ENSMUSG00000026656	mmu-miR-1264-3p	Fcgr2b	-0.92995	0.00149442	8.80536
mmu-miR-1264-3p:ENSMUSG00000028327	mmu-miR-1264-3p	Stra6l	-0.929944	0.00149442	5.73847
mmu-miR-1264-3p:ENSMUSG00000012428	mmu-miR-1264-3p	Steap4	-0.929712	0.00149442	7.22621
mmu-miR-1264-3p:ENSMUSG00000001348	mmu-miR-1264-3p	Acp5	-0.925843	0.00190082	5.25904
mmu-miR-1264-3p:ENSMUSG00000016496	mmu-miR-1264-3p	Cd274	-0.924012	0.00199009	4.33995
mmu-miR-1264-3p:ENSMUSG00000027199	mmu-miR-1264-3p	Gatm	-0.923653	0.00199009	5.04186
mmu-miR-1264-3p:ENSMUSG00000038179	mmu-miR-1264-3p	Slamf7	-0.922865	0.00199009	6.87822
mmu-miR-1264-3p:ENSMUSG00000108084	mmu-miR-1264-3p	.	-0.922217	0.00199009	5.14754
mmu-miR-1264-3p:ENSMUSG00000042677	mmu-miR-1264-3p	Zc3h12a	-0.922198	0.00199009	4.92369
mmu-miR-1264-3p:ENSMUSG00000106957	mmu-miR-1264-3p	.	-0.921756	0.00199009	5.37512
mmu-miR-1264-3p:ENSMUSG00000015340	mmu-miR-1264-3p	Cybb	-0.921027	0.00201915	4.61604
mmu-miR-1264-3p:ENSMUSG00000020120	mmu-miR-1264-3p	Plek	-0.918444	0.00229796	3.13262
mmu-miR-1264-3p:ENSMUSG00000019832	mmu-miR-1264-3p	Rab32	-0.918075	0.00229796	4.7939
mmu-miR-1264-3p:ENSMUSG00000056888	mmu-miR-1264-3p	Glipr1	-0.917366	0.00233091	5.57925
mmu-miR-1264-3p:ENSMUSG00000071552	mmu-miR-1264-3p	Tigit	-0.916871	0.00233347	11.5857
mmu-miR-1264-3p:ENSMUSG00000035238	mmu-miR-1264-3p	Kcnk15	-0.916032	0.00238957	17.9151
mmu-miR-1264-3p:ENSMUSG00000025804	mmu-miR-1264-3p	Ccr1	-0.915062	0.00246792	6.64063
mmu-miR-1264-3p:ENSMUSG00000036805	mmu-miR-1264-3p	Noxa1	-0.913179	0.00253961	9.64518
mmu-miR-1264-3p:ENSMUSG00000049723	mmu-miR-1264-3p	Mmp12	-0.913178	0.00253961	16.8121
mmu-miR-1264-3p:ENSMUSG00000052336	mmu-miR-1264-3p	Cx3cr1	-0.912638	0.00253961	4.89564
mmu-miR-1264-3p:ENSMUSG00000026417	mmu-miR-1264-3p	Pigr	-0.912461	0.00253961	10.6979
mmu-miR-1264-3p:ENSMUSG00000026981	mmu-miR-1264-3p	Il1rn	-0.912429	0.00253961	10.0033
mmu-miR-1264-3p:ENSMUSG00000024781	mmu-miR-1264-3p	Lipa	-0.912031	0.00253961	3.19062
mmu-miR-1264-3p:ENSMUSG00000068744	mmu-miR-1264-3p	Psrc1	-0.911502	0.00255968	6.77556
mmu-miR-1264-3p:ENSMUSG00000031444	mmu-miR-1264-3p	F10	-0.910623	0.0025759	6.38392
mmu-miR-1264-3p:ENSMUSG00000020651	mmu-miR-1264-3p	Slc26a4	-0.910619	0.0025759	10.3587
mmu-miR-1264-3p:ENSMUSG00000038642	mmu-miR-1264-3p	Ctss	-0.910239	0.00257622	8.526
mmu-miR-1264-3p:ENSMUSG00000033192	mmu-miR-1264-3p	Lpcat2	-0.909609	0.00261585	3.73937
mmu-miR-1264-3p:ENSMUSG00000109244	mmu-miR-1264-3p	.	-0.909147	0.0026306	3.88137
mmu-miR-1264-3p:ENSMUSG00000004698	mmu-miR-1264-3p	Hdac9	-0.908557	0.00266067	5.63556
mmu-miR-1264-3p:ENSMUSG00000010307	mmu-miR-1264-3p	Tmem86a	-0.908236	0.00266067	4.7703
mmu-miR-1264-3p:ENSMUSG00000056529	mmu-miR-1264-3p	Ptafr	-0.907776	0.00267782	7.68672
mmu-miR-1264-3p:ENSMUSG00000040613	mmu-miR-1264-3p	Apobec1	-0.907191	0.0027151	6.35984
mmu-miR-1264-3p:ENSMUSG00000112023	mmu-miR-1264-3p	.	-0.905971	0.00279902	5.52195
mmu-miR-1264-3p:ENSMUSG00000018927	mmu-miR-1264-3p	Ccl6	-0.905524	0.00279902	6.81337
mmu-miR-1264-3p:ENSMUSG00000029371	mmu-miR-1264-3p	Cxcl5	-0.905451	0.00279902	12.9392
mmu-miR-1264-3p:ENSMUSG00000039899	mmu-miR-1264-3p	Fgl2	-0.905322	0.00279902	3.57733
mmu-miR-1264-3p:ENSMUSG00000074802	mmu-miR-1264-3p	Gas2l3	-0.903408	0.00305739	4.67239
mmu-miR-1264-3p:ENSMUSG00000067704	mmu-miR-1264-3p	Wfdc13	-0.902195	0.00320946	9.52462
mmu-miR-1264-3p:ENSMUSG00000030560	mmu-miR-1264-3p	Ctsc	-0.900637	0.00342999	4.39634
mmu-miR-1264-3p:ENSMUSG00000039126	mmu-miR-1264-3p	Prune2	-0.900075	0.00347419	4.41131
mmu-miR-1264-3p:ENSMUSG00000023913	mmu-miR-1264-3p	Pla2g7	-0.899268	0.00356509	4.2647
mmu-miR-1264-3p:ENSMUSG00000045502	mmu-miR-1264-3p	Hcar2	-0.896289	0.00400224	5.50119
mmu-miR-1264-3p:ENSMUSG00000035004	mmu-miR-1264-3p	Igsf6	-0.895978	0.00400224	5.67929
mmu-miR-1264-3p:ENSMUSG00000034652	mmu-miR-1264-3p	Cd300a	-0.895867	0.00400224	4.25298
mmu-miR-1264-3p:ENSMUSG00000027737	mmu-miR-1264-3p	Slc7a11	-0.895782	0.00400224	6.8603
mmu-miR-1264-3p:ENSMUSG00000025044	mmu-miR-1264-3p	Msr1	-0.895425	0.00401258	10.4646
mmu-miR-1264-3p:ENSMUSG00000043157	mmu-miR-1264-3p	Arl11	-0.894889	0.00406029	4.01215
mmu-miR-1264-3p:ENSMUSG00000004207	mmu-miR-1264-3p	Psap	-0.892408	0.00447113	5.63105
mmu-miR-1264-3p:ENSMUSG00000024300	mmu-miR-1264-3p	Myo1f	-0.892225	0.00447113	3.15609
mmu-miR-1264-3p:ENSMUSG00000039521	mmu-miR-1264-3p	Foxp3	-0.891919	0.00447113	9.58771
mmu-miR-1264-3p:ENSMUSG00000007891	mmu-miR-1264-3p	Ctsd	-0.89157	0.00447113	6.37389
mmu-miR-1264-3p:ENSMUSG00000030223	mmu-miR-1264-3p	Ptpro	-0.891114	0.00447113	5.82209
mmu-miR-1264-3p:ENSMUSG00000027533	mmu-miR-1264-3p	Fabp5	-0.890924	0.00447113	4.75889
mmu-miR-1264-3p:ENSMUSG00000052160	mmu-miR-1264-3p	Pld4	-0.890816	0.00447113	4.20242
mmu-miR-1264-3p:ENSMUSG00000059089	mmu-miR-1264-3p	Fcgr4	-0.890613	0.00447113	5.88785
mmu-miR-1264-3p:ENSMUSG00000026822	mmu-miR-1264-3p	Lcn2	-0.888914	0.00473126	10.809
mmu-miR-1264-3p:ENSMUSG00000058163	mmu-miR-1264-3p	Gm5431	-0.888788	0.00473126	7.60974
mmu-miR-1264-3p:ENSMUSG00000076441	mmu-miR-1264-3p	Ass1	-0.888573	0.00473126	5.58804
mmu-miR-1264-3p:ENSMUSG00000021125	mmu-miR-1264-3p	Arg2	-0.887954	0.00473126	6.49395
mmu-miR-1264-3p:ENSMUSG00000026628	mmu-miR-1264-3p	Atf3	-0.887918	0.00473126	5.21992
mmu-miR-1264-3p:ENSMUSG00000015665	mmu-miR-1264-3p	Awat1	-0.88779	0.00473126	10.8285
mmu-miR-1264-3p:ENSMUSG00000029608	mmu-miR-1264-3p	Rph3a	-0.886873	0.00482905	8.47486
mmu-miR-1264-3p:ENSMUSG00000024610	mmu-miR-1264-3p	Cd74	-0.886826	0.00482905	5.45698
mmu-miR-1298-5p:ENSMUSG00000041481	mmu-miR-1298-5p	Serpina3g	-0.886119	0.00492911	7.88425
mmu-miR-1264-3p:ENSMUSG00000027995	mmu-miR-1264-3p	Tlr2	-0.885746	0.00492911	4.5505
mmu-miR-1264-3p:ENSMUSG00000031443	mmu-miR-1264-3p	F7	-0.885608	0.00492911	3.35512
mmu-miR-1264-3p:ENSMUSG00000048234	mmu-miR-1264-3p	Rnf149	-0.884921	0.00497933	4.73961
mmu-miR-1264-3p:ENSMUSG00000022488	mmu-miR-1264-3p	Nckap1l	-0.884676	0.00497933	4.24485
mmu-miR-1264-3p:ENSMUSG00000003882	mmu-miR-1264-3p	Il7r	-0.884432	0.00497933	3.91201
mmu-miR-1264-3p:ENSMUSG00000027399	mmu-miR-1264-3p	Il1a	-0.884094	0.00497933	3.9037
mmu-miR-1264-3p:ENSMUSG00000087362	mmu-miR-1264-3p	Gm13710	-0.883935	0.00497933	7.43825
mmu-miR-1264-3p:ENSMUSG00000000290	mmu-miR-1264-3p	Itgb2	-0.88387	0.00497933	4.13752
mmu-miR-1264-3p:ENSMUSG00000044313	mmu-miR-1264-3p	Mab21l3	-0.883648	0.00497933	12.591
mmu-miR-1264-3p:ENSMUSG00000024679	mmu-miR-1264-3p	Ms4a6d	-0.883378	0.00497933	8.12502
mmu-miR-1264-3p:ENSMUSG00000000562	mmu-miR-1264-3p	Adora3	-0.882846	0.00497933	5.99583
mmu-miR-1298-5p:ENSMUSG00000026628	mmu-miR-1298-5p	Atf3	-0.882735	0.00497933	7.89689
mmu-miR-1264-3p:ENSMUSG00000045362	mmu-miR-1264-3p	Tnfrsf26	-0.88271	0.00497933	4.68284
mmu-miR-1264-3p:ENSMUSG00000074417	mmu-miR-1264-3p	Gm14548	-0.882122	0.00505953	3.97159
mmu-miR-1264-3p:ENSMUSG00000026866	mmu-miR-1264-3p	Kynu	-0.881158	0.00519114	5.84128
mmu-miR-1264-3p:ENSMUSG00000059498	mmu-miR-1264-3p	Fcgr3	-0.881085	0.00519114	6.15689
mmu-miR-1264-3p:ENSMUSG00000035356	mmu-miR-1264-3p	Nfkbiz	-0.879126	0.00553818	3.49498
mmu-miR-1264-3p:ENSMUSG00000045312	mmu-miR-1264-3p	Lhfpl2	-0.879068	0.00553818	7.41223
mmu-miR-1264-3p:ENSMUSG00000035273	mmu-miR-1264-3p	Hpse	-0.878928	0.00553818	6.57669
mmu-miR-1264-3p:ENSMUSG00000022667	mmu-miR-1264-3p	Cd200r1	-0.878485	0.00557596	6.99391
mmu-miR-1264-3p:ENSMUSG00000050335	mmu-miR-1264-3p	Lgals3	-0.878236	0.00557596	6.04008
mmu-miR-1264-3p:ENSMUSG00000091705	mmu-miR-1264-3p	H2-Q2	-0.878007	0.00557596	5.68275
mmu-miR-1264-3p:ENSMUSG00000018459	mmu-miR-1264-3p	Slc13a3	-0.877545	0.00557596	7.14403
mmu-miR-1264-3p:ENSMUSG00000058715	mmu-miR-1264-3p	Fcer1g	-0.877276	0.00557596	5.4593
mmu-miR-1298-5p:ENSMUSG00000018920	mmu-miR-1298-5p	Cxcl16	-0.877256	0.00557596	3.5997
mmu-miR-1298-5p:ENSMUSG00000028270	mmu-miR-1298-5p	Gbp2	-0.876604	0.00557596	4.16664
mmu-miR-1264-3p:ENSMUSG00000024737	mmu-miR-1264-3p	Slc15a3	-0.876345	0.00557596	3.36679
mmu-miR-1264-3p:ENSMUSG00000079293	mmu-miR-1264-3p	Clec7a	-0.876333	0.00557596	7.33231
mmu-miR-1264-3p:ENSMUSG00000018008	mmu-miR-1264-3p	Cyth4	-0.876251	0.00557596	3.6466
mmu-miR-1264-3p:ENSMUSG00000079227	mmu-miR-1264-3p	Ccr5	-0.876057	0.00557596	6.42637
mmu-miR-1264-3p:ENSMUSG00000025355	mmu-miR-1264-3p	Mmp19	-0.876054	0.00557596	4.21521
mmu-miR-1264-3p:ENSMUSG00000071714	mmu-miR-1264-3p	Csf2rb2	-0.875972	0.00557596	3.97957
mmu-miR-1264-3p:ENSMUSG00000031266	mmu-miR-1264-3p	Gla	-0.875675	0.00559716	5.02377
mmu-miR-1264-3p:ENSMUSG00000034116	mmu-miR-1264-3p	Vav1	-0.875475	0.00559716	4.34911
mmu-miR-1264-3p:ENSMUSG00000031709	mmu-miR-1264-3p	Tbc1d9	-0.874736	0.00567465	4.27223
mmu-miR-1264-3p:ENSMUSG00000022504	mmu-miR-1264-3p	Ciita	-0.874611	0.00567465	3.74525
mmu-miR-1264-3p:ENSMUSG00000095028	mmu-miR-1264-3p	Sirpb1b	-0.87411	0.00567465	6.62729
mmu-miR-1264-3p:ENSMUSG00000060183	mmu-miR-1264-3p	Cxcl11	-0.874108	0.00567465	8.7151
mmu-miR-1264-3p:ENSMUSG00000004730	mmu-miR-1264-3p	Emr1	-0.874081	0.00567465	4.78026
mmu-miR-1264-3p:ENSMUSG00000026177	mmu-miR-1264-3p	Slc11a1	-0.873953	0.00567465	7.69669
mmu-miR-1298-5p:ENSMUSG00000001128	mmu-miR-1298-5p	Cfp	-0.873711	0.00568586	5.19953
mmu-miR-1264-3p:ENSMUSG00000024401	mmu-miR-1264-3p	Tnf	-0.873441	0.00569164	7.68579
mmu-miR-1264-3p:ENSMUSG00000000594	mmu-miR-1264-3p	Gm2a	-0.873147	0.00569164	3.17437
mmu-miR-1264-3p:ENSMUSG00000040264	mmu-miR-1264-3p	Gbp5	-0.873109	0.00569164	10.5815
mmu-miR-1264-3p:ENSMUSG00000015950	mmu-miR-1264-3p	Ncf1	-0.872315	0.00579116	3.92319
mmu-miR-1264-3p:ENSMUSG00000070427	mmu-miR-1264-3p	Il18bp	-0.871966	0.00579116	5.77357
mmu-miR-1264-3p:ENSMUSG00000021822	mmu-miR-1264-3p	Plau	-0.871847	0.00579116	5.38974
mmu-miR-1264-3p:ENSMUSG00000063193	mmu-miR-1264-3p	Cd300lb	-0.871758	0.00579116	4.68623
mmu-miR-1264-3p:ENSMUSG00000079625	mmu-miR-1264-3p	Tm4sf19	-0.871465	0.00579116	17.6156
mmu-miR-1264-3p:ENSMUSG00000030142	mmu-miR-1264-3p	Clec4e	-0.871387	0.00579116	5.6232
mmu-miR-1264-3p:ENSMUSG00000029380	mmu-miR-1264-3p	Cxcl1	-0.871261	0.00579116	8.89107
mmu-miR-1264-3p:ENSMUSG00000052688	mmu-miR-1264-3p	5430435G22Rik	-0.871198	0.00579116	4.64167
mmu-miR-1264-3p:ENSMUSG00000040133	mmu-miR-1264-3p	Gpr176	-0.870606	0.00588822	8.7372
mmu-miR-1264-3p:ENSMUSG00000020017	mmu-miR-1264-3p	Hal	-0.870318	0.00591395	9.50045
mmu-miR-1264-3p:ENSMUSG00000004707	mmu-miR-1264-3p	Ly9	-0.870048	0.00593526	5.58157
mmu-miR-1264-3p:ENSMUSG00000036086	mmu-miR-1264-3p	Zranb3	-0.869571	0.00600684	11.9317
mmu-miR-1264-3p:ENSMUSG00000105504	mmu-miR-1264-3p	.	-0.869255	0.00603741	3.84564
mmu-miR-1264-3p:ENSMUSG00000041481	mmu-miR-1264-3p	Serpina3g	-0.869088	0.00603741	5.21156
mmu-miR-1264-3p:ENSMUSG00000026009	mmu-miR-1264-3p	Icos	-0.868673	0.00609515	6.45674
mmu-miR-1264-3p:ENSMUSG00000070524	mmu-miR-1264-3p	Fcrlb	-0.867545	0.0063295	10.7731
mmu-miR-1264-3p:ENSMUSG00000018774	mmu-miR-1264-3p	Cd68	-0.86677	0.00645907	6.33377
mmu-miR-1264-3p:ENSMUSG00000030789	mmu-miR-1264-3p	Itgax	-0.866678	0.00645907	4.2961
mmu-miR-1264-3p:ENSMUSG00000028885	mmu-miR-1264-3p	Smpdl3b	-0.866046	0.00657568	3.91521
mmu-miR-155-5p:ENSMUSG00000046275	mmu-miR-155-5p	Tusc5	-0.865474	0.00667068	4.32111
mmu-miR-1264-3p:ENSMUSG00000005089	mmu-miR-1264-3p	Slc1a2	-0.865305	0.00667068	5.55178
mmu-miR-1264-3p:ENSMUSG00000029082	mmu-miR-1264-3p	Bst1	-0.865154	0.00667068	3.92712
mmu-miR-1264-3p:ENSMUSG00000037649	mmu-miR-1264-3p	H2-DMa	-0.864794	0.00671939	4.99294
mmu-miR-1264-3p:ENSMUSG00000025232	mmu-miR-1264-3p	Hexa	-0.864489	0.00672051	4.95115
mmu-miR-1264-3p:ENSMUSG00000060802	mmu-miR-1264-3p	B2m	-0.864446	0.00672051	4.32852
mmu-miR-1264-3p:ENSMUSG00000075122	mmu-miR-1264-3p	Cd80	-0.864205	0.0067391	5.81236
mmu-miR-1264-3p:ENSMUSG00000021939	mmu-miR-1264-3p	Ctsb	-0.863651	0.00683585	4.81914
mmu-miR-1264-3p:ENSMUSG00000020097	mmu-miR-1264-3p	Sgpl1	-0.863495	0.00683585	3.04529
mmu-miR-1298-5p:ENSMUSG00000046031	mmu-miR-1298-5p	Fam26f	-0.862921	0.00694267	11.3135
mmu-miR-1264-3p:ENSMUSG00000020010	mmu-miR-1264-3p	Vnn3	-0.862626	0.0069764	9.30522
mmu-miR-1298-5p:ENSMUSG00000053318	mmu-miR-1298-5p	Slamf8	-0.862356	0.00698208	14.4191
mmu-miR-1264-3p:ENSMUSG00000051439	mmu-miR-1264-3p	Cd14	-0.862232	0.00698208	6.02397
mmu-miR-1264-3p:ENSMUSG00000092021	mmu-miR-1264-3p	Gbp11	-0.862105	0.00698208	4.37922
mmu-miR-1264-3p:ENSMUSG00000071713	mmu-miR-1264-3p	Csf2rb	-0.861092	0.00720911	4.65148
mmu-miR-1264-3p:ENSMUSG00000052212	mmu-miR-1264-3p	Cd177	-0.86076	0.00725442	11.9645
mmu-miR-1264-3p:ENSMUSG00000030256	mmu-miR-1264-3p	Bhlhe41	-0.860471	0.00728844	4.48611
mmu-miR-1298-5p:ENSMUSG00000026958	mmu-miR-1298-5p	Dpp7	-0.859164	0.00759796	5.90251
mmu-miR-1298-5p:ENSMUSG00000068744	mmu-miR-1298-5p	Psrc1	-0.859025	0.00759796	10.2503
mmu-miR-1264-3p:ENSMUSG00000094335	mmu-miR-1264-3p	Igkv1-117	-0.85792	0.00783707	7.63282
mmu-miR-1264-3p:ENSMUSG00000025351	mmu-miR-1264-3p	Cd63	-0.857857	0.00783707	4.38365
mmu-miR-1264-3p:ENSMUSG00000030144	mmu-miR-1264-3p	Clec4d	-0.857626	0.0078566	8.51283
mmu-miR-1264-3p:ENSMUSG00000024663	mmu-miR-1264-3p	Rab3il1	-0.856593	0.00811002	3.72965
mmu-miR-1264-3p:ENSMUSG00000032089	mmu-miR-1264-3p	Il10ra	-0.856099	0.00819521	4.2382
mmu-miR-1264-3p:ENSMUSG00000030187	mmu-miR-1264-3p	Klra2	-0.85598	0.00819521	6.58992
mmu-miR-1298-5p:ENSMUSG00000037649	mmu-miR-1298-5p	H2-DMa	-0.85559	0.00826337	7.55351
mmu-miR-1298-5p:ENSMUSG00000036905	mmu-miR-1298-5p	C1qb	-0.854785	0.00845684	9.96877
mmu-miR-1264-3p:ENSMUSG00000048779	mmu-miR-1264-3p	P2ry6	-0.853978	0.00865439	4.26279
mmu-miR-1264-3p:ENSMUSG00000021795	mmu-miR-1264-3p	Sftpd	-0.852519	0.00906183	5.5903
mmu-miR-1264-3p:ENSMUSG00000040747	mmu-miR-1264-3p	Cd53	-0.851894	0.00921062	4.23715
mmu-miR-1264-3p:ENSMUSG00000034361	mmu-miR-1264-3p	Cpne2	-0.851357	0.00931177	2.72569
mmu-miR-1298-5p:ENSMUSG00000058715	mmu-miR-1298-5p	Fcer1g	-0.851196	0.00931177	8.25903
mmu-miR-147-3p:ENSMUSG00000072601	mmu-miR-147-3p	Ear1	-0.8511	0.00931177	8.49461
mmu-miR-1264-3p:ENSMUSG00000025534	mmu-miR-1264-3p	Gusb	-0.850512	0.00941754	2.73873
mmu-miR-1264-3p:ENSMUSG00000036896	mmu-miR-1264-3p	C1qc	-0.849773	0.00941754	6.36894
mmu-miR-1264-3p:ENSMUSG00000036223	mmu-miR-1264-3p	Ska1	-0.849692	0.00941754	9.96561
mmu-miR-1298-5p:ENSMUSG00000060802	mmu-miR-1298-5p	B2m	-0.849413	0.00941754	6.54836
mmu-miR-1264-3p:ENSMUSG00000021665	mmu-miR-1264-3p	Hexb	-0.849394	0.00941754	4.95052
mmu-miR-1298-5p:ENSMUSG00000026104	mmu-miR-1298-5p	Stat1	-0.849259	0.00941754	5.09212
mmu-miR-146a-5p:ENSMUSG00000033022	mmu-miR-146a-5p	Cdo1	-0.84923	0.00941754	2.0658
mmu-miR-1264-3p:ENSMUSG00000079419	mmu-miR-1264-3p	Ms4a6c	-0.849105	0.00941754	7.66269
mmu-miR-1264-3p:ENSMUSG00000035493	mmu-miR-1264-3p	Tgfbi	-0.849093	0.00941754	5.42069
mmu-miR-1298-5p:ENSMUSG00000059089	mmu-miR-1298-5p	Fcgr4	-0.849068	0.00941754	8.90737
mmu-miR-1264-3p:ENSMUSG00000005087	mmu-miR-1264-3p	Cd44	-0.849054	0.00941754	2.82376
mmu-miR-1264-3p:ENSMUSG00000043017	mmu-miR-1264-3p	Ptgir	-0.848867	0.00942866	6.61878
mmu-miR-1264-3p:ENSMUSG00000013974	mmu-miR-1264-3p	Mcemp1	-0.848621	0.00945891	3.38455
mmu-miR-1264-3p:ENSMUSG00000017400	mmu-miR-1264-3p	Stac2	-0.848427	0.009473	4.78022
mmu-miR-1264-3p:ENSMUSG00000103015	mmu-miR-1264-3p	RP23-127L4.1	-0.848042	0.00952367	11.0432
mmu-miR-1298-5p:ENSMUSG00000009185	mmu-miR-1298-5p	Ccl8	-0.847969	0.00952367	17.0584
mmu-miR-1264-3p:ENSMUSG00000028599	mmu-miR-1264-3p	Tnfrsf1b	-0.847493	0.00962914	4.86783
mmu-miR-1298-5p:ENSMUSG00000071552	mmu-miR-1298-5p	Tigit	-0.847128	0.00962914	17.5273
mmu-miR-1264-3p:ENSMUSG00000015355	mmu-miR-1264-3p	Cd48	-0.847016	0.00962914	4.05178
mmu-miR-1298-5p:ENSMUSG00000028859	mmu-miR-1298-5p	Csf3r	-0.846946	0.00962914	3.45039
mmu-miR-1264-3p:ENSMUSG00000029816	mmu-miR-1264-3p	Gpnmb	-0.846902	0.00962914	9.43942
mmu-miR-1298-5p:ENSMUSG00000024696	mmu-miR-1298-5p	Lpxn	-0.846639	0.00964763	7.23579
mmu-miR-1264-3p:ENSMUSG00000029925	mmu-miR-1264-3p	Tbxas1	-0.846465	0.00964763	3.4038
mmu-miR-342-3p:ENSMUSG00000031613	mmu-miR-342-3p	Hpgd	-0.846405	0.00964763	2.01406
mmu-miR-1298-5p:ENSMUSG00000024610	mmu-miR-1298-5p	Cd74	-0.846131	0.00968955	8.25553
mmu-miR-1264-3p:ENSMUSG00000026480	mmu-miR-1264-3p	Ncf2	-0.845451	0.00979356	3.76636
mmu-miR-1298-5p:ENSMUSG00000009687	mmu-miR-1298-5p	Fxyd5	-0.845449	0.00979356	4.65468
mmu-miR-1264-3p:ENSMUSG00000045917	mmu-miR-1264-3p	6330416G13Rik	-0.845379	0.00979356	2.94516
mmu-miR-1264-3p:ENSMUSG00000022439	mmu-miR-1264-3p	Parvg	-0.844642	0.00998986	4.22594
mmu-miR-1298-5p:ENSMUSG00000022901	mmu-miR-1298-5p	Cd86	-0.844211	0.0100719	9.20508
mmu-miR-1298-5p:ENSMUSG00000021423	mmu-miR-1298-5p	Ly86	-0.84411	0.0100719	10.1514
mmu-miR-1298-5p:ENSMUSG00000004952	mmu-miR-1298-5p	Rasa4	-0.843766	0.0100894	5.13461
mmu-miR-1298-5p:ENSMUSG00000025279	mmu-miR-1298-5p	Dnase1l3	-0.843689	0.0100894	7.5886
mmu-miR-1264-3p:ENSMUSG00000028494	mmu-miR-1264-3p	Plin2	-0.84325	0.0100894	3.02119
mmu-miR-1264-3p:ENSMUSG00000029417	mmu-miR-1264-3p	Cxcl9	-0.843249	0.0100894	9.80712
mmu-miR-1298-5p:ENSMUSG00000078920	mmu-miR-1298-5p	Ifi47	-0.843212	0.0100894	4.57019
mmu-miR-1264-3p:ENSMUSG00000021322	mmu-miR-1264-3p	Aoah	-0.843208	0.0100894	7.10083
mmu-miR-1264-3p:ENSMUSG00000074622	mmu-miR-1264-3p	Mafb	-0.842998	0.0101126	4.59647
mmu-miR-1298-5p:ENSMUSG00000078853	mmu-miR-1298-5p	Igtp	-0.842718	0.0101597	5.83877
mmu-miR-1264-3p:ENSMUSG00000028874	mmu-miR-1264-3p	Fgr	-0.842344	0.0101819	3.15611
mmu-miR-1298-5p:ENSMUSG00000026009	mmu-miR-1298-5p	Icos	-0.842256	0.0101819	9.76801
mmu-miR-1264-3p:ENSMUSG00000050967	mmu-miR-1264-3p	Creg2	-0.842228	0.0101819	8.7081
mmu-miR-223-3p:ENSMUSG00000035355	mmu-miR-223-3p	Kcnh4	-0.841947	0.0101819	3.22622
mmu-miR-1264-3p:ENSMUSG00000029379	mmu-miR-1264-3p	Cxcl3	-0.841846	0.0101819	6.79507
mmu-miR-1264-3p:ENSMUSG00000073421	mmu-miR-1264-3p	H2-Ab1	-0.841613	0.0101819	6.59868
mmu-miR-1264-3p:ENSMUSG00000021190	mmu-miR-1264-3p	Lgmn	-0.841572	0.0101819	3.24302
mmu-miR-1264-3p:ENSMUSG00000021998	mmu-miR-1264-3p	Lcp1	-0.841424	0.0101819	3.46119
mmu-miR-1264-3p:ENSMUSG00000023349	mmu-miR-1264-3p	Clec4n	-0.841344	0.0101819	10.5595
mmu-miR-1264-3p:ENSMUSG00000046245	mmu-miR-1264-3p	Pilra	-0.841087	0.0101819	3.24787
mmu-miR-1264-3p:ENSMUSG00000020399	mmu-miR-1264-3p	Havcr2	-0.841068	0.0101819	4.96515
mmu-miR-1264-3p:ENSMUSG00000058427	mmu-miR-1264-3p	Cxcl2	-0.84097	0.0101819	7.30348
mmu-miR-1264-3p:ENSMUSG00000039942	mmu-miR-1264-3p	Ptger4	-0.840851	0.0101819	3.03605
mmu-miR-21b:ENSMUSG00000046275	mmu-miR-21b	Tusc5	-0.840749	0.0101819	2.89467
mmu-miR-1264-3p:ENSMUSG00000032122	mmu-miR-1264-3p	Slc37a2	-0.840599	0.0101877	4.48881
mmu-miR-1264-3p:ENSMUSG00000015947	mmu-miR-1264-3p	Fcgr1	-0.840427	0.0102009	7.71041
mmu-miR-1264-3p:ENSMUSG00000054072	mmu-miR-1264-3p	Iigp1	-0.840095	0.0102526	5.10806
mmu-miR-1264-3p:ENSMUSG00000005142	mmu-miR-1264-3p	Man2b1	-0.840009	0.0102526	2.57655
mmu-miR-1264-3p:ENSMUSG00000002111	mmu-miR-1264-3p	Spi1	-0.839528	0.0103078	3.55377
mmu-miR-1264-3p:ENSMUSG00000024672	mmu-miR-1264-3p	Ms4a7	-0.83946	0.0103078	11.5715
mmu-miR-1264-3p:ENSMUSG00000057135	mmu-miR-1264-3p	Scimp	-0.839451	0.0103078	5.16669
mmu-miR-1264-3p:ENSMUSG00000027016	mmu-miR-1264-3p	Zfp385b	-0.83924	0.0103349	4.05405
mmu-miR-1264-3p:ENSMUSG00000050370	mmu-miR-1264-3p	Ch25h	-0.839008	0.0103691	6.98317
mmu-miR-1298-5p:ENSMUSG00000043157	mmu-miR-1298-5p	Arl11	-0.838417	0.0105239	6.06974
mmu-miR-1298-5p:ENSMUSG00000036887	mmu-miR-1298-5p	C1qa	-0.838255	0.010535	11.1866
mmu-miR-1298-5p:ENSMUSG00000036896	mmu-miR-1298-5p	C1qc	-0.837686	0.010634	9.63518
mmu-miR-1298-5p:ENSMUSG00000004698	mmu-miR-1298-5p	Hdac9	-0.837684	0.010634	8.52569
mmu-miR-1298-5p:ENSMUSG00000086712	mmu-miR-1298-5p	AI427809	-0.837324	0.010634	7.40095
mmu-miR-342-3p:ENSMUSG00000041119	mmu-miR-342-3p	Pde9a	-0.837279	0.010634	1.96001
mmu-miR-1298-5p:ENSMUSG00000019832	mmu-miR-1298-5p	Rab32	-0.837169	0.010634	7.2524
mmu-miR-1264-3p:ENSMUSG00000018930	mmu-miR-1264-3p	Ccl4	-0.836705	0.010634	11.442
mmu-miR-1264-3p:ENSMUSG00000029470	mmu-miR-1264-3p	P2rx4	-0.83652	0.010634	3.0482
mmu-miR-1264-3p:ENSMUSG00000069792	mmu-miR-1264-3p	Wfdc17	-0.836428	0.010634	13.7666
mmu-miR-1264-3p:ENSMUSG00000035352	mmu-miR-1264-3p	Ccl12	-0.836324	0.010634	8.38992
mmu-miR-1264-3p:ENSMUSG00000036718	mmu-miR-1264-3p	Micall2	-0.83629	0.010634	3.10507
mmu-miR-1264-3p:ENSMUSG00000109036	mmu-miR-1264-3p	.	-0.836269	0.010634	5.3517
mmu-miR-1298-5p:ENSMUSG00000025044	mmu-miR-1298-5p	Msr1	-0.83622	0.010634	15.8312
mmu-miR-1298-5p:ENSMUSG00000041515	mmu-miR-1298-5p	Irf8	-0.836112	0.010634	5.20649
mmu-miR-1264-3p:ENSMUSG00000028362	mmu-miR-1264-3p	Tnfsf8	-0.836004	0.010634	7.99594
mmu-miR-1264-3p:ENSMUSG00000039934	mmu-miR-1264-3p	Gsap	-0.835981	0.010634	2.30649
mmu-miR-1264-3p:ENSMUSG00000071715	mmu-miR-1264-3p	Ncf4	-0.835951	0.010634	5.1759
mmu-miR-1264-3p:ENSMUSG00000082292	mmu-miR-1264-3p	Gm12250	-0.83551	0.0106828	4.90387
mmu-miR-1264-3p:ENSMUSG00000036887	mmu-miR-1264-3p	C1qa	-0.835496	0.0106828	7.39442
mmu-miR-1264-3p:ENSMUSG00000021624	mmu-miR-1264-3p	Cd180	-0.835412	0.0106828	4.62862
mmu-miR-1264-3p:ENSMUSG00000016256	mmu-miR-1264-3p	Ctsz	-0.835264	0.0106828	6.02901
mmu-miR-1264-3p:ENSMUSG00000036905	mmu-miR-1264-3p	C1qb	-0.835196	0.0106828	6.58945
mmu-miR-1264-3p:ENSMUSG00000078853	mmu-miR-1264-3p	Igtp	-0.834793	0.0107404	3.85948
mmu-miR-1298-5p:ENSMUSG00000010307	mmu-miR-1298-5p	Tmem86a	-0.834689	0.0107404	7.21669
mmu-miR-1298-5p:ENSMUSG00000002985	mmu-miR-1298-5p	Apoe	-0.834617	0.0107404	6.81056
mmu-miR-1264-3p:ENSMUSG00000085890	mmu-miR-1264-3p	Tnfsf13os	-0.834511	0.0107404	5.37271
mmu-miR-1264-3p:ENSMUSG00000026321	mmu-miR-1264-3p	Tnfrsf11a	-0.834424	0.0107404	3.91655
mmu-miR-1298-5p:ENSMUSG00000082292	mmu-miR-1298-5p	Gm12250	-0.834301	0.0107417	7.41877
mmu-miR-1298-5p:ENSMUSG00000025351	mmu-miR-1298-5p	Cd63	-0.832874	0.0111605	6.63175
mmu-miR-1298-5p:ENSMUSG00000039521	mmu-miR-1298-5p	Foxp3	-0.83283	0.0111605	14.5047
mmu-miR-1298-5p:ENSMUSG00000049988	mmu-miR-1298-5p	Lrrc25	-0.832233	0.0113261	7.30699
mmu-miR-1298-5p:ENSMUSG00000087075	mmu-miR-1298-5p	A230065H16Rik	-0.831974	0.0113712	17.7026
mmu-miR-1264-3p:ENSMUSG00000027423	mmu-miR-1264-3p	Snx5	-0.831866	0.0113712	2.28189
mmu-miR-1264-3p:ENSMUSG00000051832	mmu-miR-1264-3p	E230016K23Rik	-0.831419	0.0114861	5.42747
mmu-miR-1298-5p:ENSMUSG00000028480	mmu-miR-1298-5p	Glipr2	-0.831164	0.0114943	5.17581
mmu-miR-1298-5p:ENSMUSG00000026548	mmu-miR-1298-5p	Slamf9	-0.83116	0.0114943	7.68189
mmu-miR-1298-5p:ENSMUSG00000001131	mmu-miR-1298-5p	Timp1	-0.830193	0.0117675	4.09696
mmu-miR-147-3p:ENSMUSG00000057182	mmu-miR-147-3p	Scn3a	-0.830152	0.0117675	7.4727
mmu-miR-1264-3p:ENSMUSG00000020901	mmu-miR-1264-3p	Pik3r5	-0.83003	0.0117691	3.639
mmu-miR-1298-5p:ENSMUSG00000036223	mmu-miR-1298-5p	Ska1	-0.829631	0.01187	15.0764
mmu-miR-1298-5p:ENSMUSG00000001348	mmu-miR-1298-5p	Acp5	-0.829425	0.011902	7.95608
mmu-miR-1264-3p:ENSMUSG00000056737	mmu-miR-1264-3p	Capg	-0.828832	0.012074	5.00042
mmu-miR-1298-5p:ENSMUSG00000036805	mmu-miR-1298-5p	Noxa1	-0.828506	0.0121502	14.5916
mmu-miR-1264-3p:ENSMUSG00000004952	mmu-miR-1264-3p	Rasa4	-0.827014	0.0126601	3.39402
mmu-miR-1264-3p:ENSMUSG00000060063	mmu-miR-1264-3p	Alox5ap	-0.825988	0.0128828	2.8321
mmu-miR-1264-3p:ENSMUSG00000003363	mmu-miR-1264-3p	Pld3	-0.825967	0.0128828	4.3371
mmu-miR-1298-5p:ENSMUSG00000027199	mmu-miR-1298-5p	Gatm	-0.82596	0.0128828	7.62752
mmu-miR-21a-3p:ENSMUSG00000057182	mmu-miR-21a-3p	Scn3a	-0.825957	0.0128828	4.07068
mmu-miR-1264-3p:ENSMUSG00000073490	mmu-miR-1264-3p	AI607873	-0.825538	0.0129985	3.98426
mmu-miR-1298-5p:ENSMUSG00000025804	mmu-miR-1298-5p	Ccr1	-0.824744	0.0132503	10.0462
mmu-miR-1264-3p:ENSMUSG00000028859	mmu-miR-1264-3p	Csf3r	-0.824539	0.0132503	2.28074
mmu-miR-1264-3p:ENSMUSG00000035929	mmu-miR-1264-3p	H2-Q4	-0.824415	0.0132503	3.37822
mmu-miR-21a-3p:ENSMUSG00000046275	mmu-miR-21a-3p	Tusc5	-0.824405	0.0132503	3.49035
mmu-miR-1264-3p:ENSMUSG00000039519	mmu-miR-1264-3p	Cyp7b1	-0.824305	0.0132503	4.02704
mmu-miR-1264-3p:ENSMUSG00000061132	mmu-miR-1264-3p	Blnk	-0.824133	0.0132619	5.07778
mmu-miR-1264-3p:ENSMUSG00000079057	mmu-miR-1264-3p	Cyp4v3	-0.82379	0.0132619	2.7393
mmu-miR-1264-3p:ENSMUSG00000023903	mmu-miR-1264-3p	Mmp25	-0.823752	0.0132619	5.35884
mmu-miR-1298-5p:ENSMUSG00000073421	mmu-miR-1298-5p	H2-Ab1	-0.823734	0.0132619	9.98273
mmu-miR-1298-5p:ENSMUSG00000021322	mmu-miR-1298-5p	Aoah	-0.823701	0.0132619	10.7424
mmu-miR-1264-3p:ENSMUSG00000091523	mmu-miR-1264-3p	AU040972	-0.823465	0.0133095	5.28422
mmu-miR-1264-3p:ENSMUSG00000041261	mmu-miR-1264-3p	Car8	-0.823313	0.013324	3.51626
mmu-miR-1298-5p:ENSMUSG00000000594	mmu-miR-1298-5p	Gm2a	-0.822939	0.0133301	4.80231
mmu-miR-1298-5p:ENSMUSG00000040747	mmu-miR-1298-5p	Cd53	-0.822894	0.0133301	6.41012
mmu-miR-144-5p:ENSMUSG00000029121	mmu-miR-144-5p	Crmp1	-0.822892	0.0133301	3.98311
mmu-miR-1298-5p:ENSMUSG00000046245	mmu-miR-1298-5p	Pilra	-0.822846	0.0133301	4.9135
mmu-miR-1298-5p:ENSMUSG00000063193	mmu-miR-1298-5p	Cd300lb	-0.82272	0.0133354	7.0895
mmu-miR-1298-5p:ENSMUSG00000000982	mmu-miR-1298-5p	Ccl3	-0.822554	0.0133563	15.6565
mmu-miR-1264-3p:ENSMUSG00000027775	mmu-miR-1264-3p	Mfsd1	-0.822302	0.0133602	2.63454
mmu-miR-1298-5p:ENSMUSG00000002111	mmu-miR-1298-5p	Spi1	-0.822226	0.0133602	5.37629
mmu-miR-144-5p:ENSMUSG00000053318	mmu-miR-144-5p	Slamf8	-0.822118	0.0133602	7.26032
mmu-miR-1264-3p:ENSMUSG00000069516	mmu-miR-1264-3p	Lyz2	-0.822099	0.0133602	4.69703
mmu-miR-1264-3p:ENSMUSG00000046031	mmu-miR-1264-3p	Fam26f	-0.821886	0.0133979	7.4783
mmu-miR-1264-3p:ENSMUSG00000037902	mmu-miR-1264-3p	Sirpa	-0.821781	0.0133979	3.14732
mmu-miR-144-5p:ENSMUSG00000068744	mmu-miR-144-5p	Psrc1	-0.821207	0.0135779	5.16127
mmu-miR-1298-5p:ENSMUSG00000024730	mmu-miR-1298-5p	Ms4a8a	-0.820881	0.013637	5.08016
mmu-miR-1298-5p:ENSMUSG00000024672	mmu-miR-1298-5p	Ms4a7	-0.820835	0.013637	17.5058
mmu-miR-144-5p:ENSMUSG00000073421	mmu-miR-144-5p	H2-Ab1	-0.82055	0.0137046	5.02653
mmu-miR-1298-5p:ENSMUSG00000030579	mmu-miR-1298-5p	Tyrobp	-0.820444	0.0137046	7.93946
mmu-miR-1298-5p:ENSMUSG00000023349	mmu-miR-1298-5p	Clec4n	-0.820322	0.0137093	15.9748
mmu-miR-1264-3p:ENSMUSG00000026548	mmu-miR-1264-3p	Slamf9	-0.820082	0.0137608	5.0778
mmu-miR-1264-3p:ENSMUSG00000030579	mmu-miR-1264-3p	Tyrobp	-0.819876	0.0137951	5.24806
mmu-miR-1264-3p:ENSMUSG00000040552	mmu-miR-1264-3p	C3ar1	-0.819777	0.0137951	8.46777
mmu-miR-3967:ENSMUSG00000107029	mmu-miR-3967	.	-0.81938	0.01388	16.9972
mmu-miR-1264-3p:ENSMUSG00000036814	mmu-miR-1264-3p	Slc6a20a	-0.819345	0.01388	6.42635
mmu-miR-1298-5p:ENSMUSG00000052160	mmu-miR-1298-5p	Pld4	-0.818425	0.0140622	6.35758
mmu-miR-1264-3p:ENSMUSG00000003206	mmu-miR-1264-3p	Ebi3	-0.818264	0.0140622	6.70944
mmu-miR-1264-3p:ENSMUSG00000054520	mmu-miR-1264-3p	Sh3bp2	-0.818182	0.0140622	3.12289
mmu-miR-1264-3p:ENSMUSG00000067212	mmu-miR-1264-3p	H2-T23	-0.818151	0.0140622	5.41156
mmu-miR-1298-5p:ENSMUSG00000033467	mmu-miR-1298-5p	Crlf2	-0.81815	0.0140622	4.95952
mmu-miR-146a-5p:ENSMUSG00000057880	mmu-miR-146a-5p	Abat	-0.818145	0.0140622	2.34915
mmu-miR-21a-3p:ENSMUSG00000037003	mmu-miR-21a-3p	Tenc1	-0.818134	0.0140622	3.37416
mmu-miR-1298-5p:ENSMUSG00000056888	mmu-miR-1298-5p	Glipr1	-0.817402	0.0143073	8.4405
mmu-miR-1264-3p:ENSMUSG00000059326	mmu-miR-1264-3p	Csf2ra	-0.817284	0.0143073	2.64796
mmu-miR-1298-5p:ENSMUSG00000075010	mmu-miR-1298-5p	AW112010	-0.817159	0.0143073	4.73416
mmu-miR-1264-3p:ENSMUSG00000097814	mmu-miR-1264-3p	Panct2	-0.817094	0.0143073	3.49231
mmu-miR-1264-3p:ENSMUSG00000027356	mmu-miR-1264-3p	Fermt1	-0.816983	0.0143096	5.00156
mmu-miR-1298-5p:ENSMUSG00000025877	mmu-miR-1298-5p	Hk3	-0.816042	0.0146151	13.8029
mmu-miR-1298-5p:ENSMUSG00000006519	mmu-miR-1298-5p	Cyba	-0.816015	0.0146151	7.95694
mmu-miR-1298-5p:ENSMUSG00000016256	mmu-miR-1298-5p	Ctsz	-0.815851	0.0146298	9.12092
mmu-miR-1298-5p:ENSMUSG00000022126	mmu-miR-1298-5p	Irg1	-0.815768	0.0146298	25.2919
mmu-miR-1264-3p:ENSMUSG00000044708	mmu-miR-1264-3p	Kcnj10	-0.815371	0.0146575	6.18233
mmu-miR-1298-5p:ENSMUSG00000079330	mmu-miR-1298-5p	Lemd1	-0.815368	0.0146575	15.9067
mmu-miR-1298-5p:ENSMUSG00000035273	mmu-miR-1298-5p	Hpse	-0.815335	0.0146575	9.94947
mmu-miR-1264-3p:ENSMUSG00000040017	mmu-miR-1264-3p	Saa4	-0.815281	0.0146575	15.2414
mmu-miR-1264-3p:ENSMUSG00000047798	mmu-miR-1264-3p	Cd300lf	-0.815143	0.0146712	5.55504
mmu-miR-1264-3p:ENSMUSG00000028581	mmu-miR-1264-3p	Laptm5	-0.814874	0.0146994	3.31773
mmu-miR-1298-5p:ENSMUSG00000000682	mmu-miR-1298-5p	Cd52	-0.814783	0.0146994	9.54652
mmu-miR-1264-3p:ENSMUSG00000095609	mmu-miR-1264-3p	Gm21188	-0.814763	0.0146994	7.68776
mmu-miR-1264-3p:ENSMUSG00000021451	mmu-miR-1264-3p	Sema4d	-0.814269	0.0148585	4.72002
mmu-miR-1264-3p:ENSMUSG00000024730	mmu-miR-1264-3p	Ms4a8a	-0.814108	0.0148823	3.35803
mmu-miR-1298-5p:ENSMUSG00000029915	mmu-miR-1298-5p	Clec5a	-0.813779	0.0149364	15.8254
mmu-miR-1264-3p:ENSMUSG00000046879	mmu-miR-1264-3p	Irgm1	-0.81377	0.0149364	2.70264
mmu-miR-1264-3p:ENSMUSG00000044350	mmu-miR-1264-3p	Lacc1	-0.813443	0.0150288	3.49768
mmu-miR-1264-3p:ENSMUSG00000011034	mmu-miR-1264-3p	Slc5a1	-0.813317	0.0150385	5.50747
mmu-miR-1264-3p:ENSMUSG00000037321	mmu-miR-1264-3p	Tap1	-0.813179	0.0150532	4.64574
mmu-miR-147-3p:ENSMUSG00000046275	mmu-miR-147-3p	Tusc5	-0.812768	0.0151805	6.40738
mmu-miR-1298-5p:ENSMUSG00000050335	mmu-miR-1298-5p	Lgals3	-0.812434	0.015277	9.13766
mmu-miR-1298-5p:ENSMUSG00000035352	mmu-miR-1298-5p	Ccl12	-0.812309	0.0152868	12.6926
mmu-miR-1264-3p:ENSMUSG00000049988	mmu-miR-1264-3p	Lrrc25	-0.812114	0.0153255	4.82999
mmu-miR-1298-5p:ENSMUSG00000038642	mmu-miR-1298-5p	Ctss	-0.81199	0.015335	12.8985
mmu-miR-1264-3p:ENSMUSG00000022901	mmu-miR-1264-3p	Cd86	-0.811657	0.0154316	6.08464
mmu-miR-1298-5p:ENSMUSG00000033488	mmu-miR-1298-5p	BC026585	-0.811425	0.0154818	5.28642
mmu-miR-1298-5p:ENSMUSG00000036894	mmu-miR-1298-5p	Rap2b	-0.811312	0.0154818	5.23568
mmu-miR-1264-3p:ENSMUSG00000026104	mmu-miR-1264-3p	Stat1	-0.811234	0.0154818	3.36594
mmu-miR-1264-3p:ENSMUSG00000026358	mmu-miR-1264-3p	Rgs1	-0.811132	0.015482	9.79219
mmu-miR-1264-3p:ENSMUSG00000000552	mmu-miR-1264-3p	Zfp385a	-0.810938	0.0155214	2.61464
mmu-miR-1298-5p:ENSMUSG00000032089	mmu-miR-1298-5p	Il10ra	-0.810778	0.0155465	6.41171
mmu-miR-1264-3p:ENSMUSG00000053541	mmu-miR-1264-3p	Gm4759	-0.810663	0.0155526	3.90891
mmu-miR-1298-5p:ENSMUSG00000056737	mmu-miR-1298-5p	Capg	-0.810533	0.0155653	7.56483
mmu-miR-1298-5p:ENSMUSG00000026866	mmu-miR-1298-5p	Kynu	-0.809817	0.0158253	8.83691
mmu-miR-1298-5p:ENSMUSG00000044313	mmu-miR-1298-5p	Mab21l3	-0.808921	0.0161666	19.0482
mmu-miR-1298-5p:ENSMUSG00000076441	mmu-miR-1298-5p	Ass1	-0.808375	0.0162176	8.4538
mmu-miR-1264-3p:ENSMUSG00000025929	mmu-miR-1264-3p	Il17a	-0.808367	0.0162176	23.5418
mmu-miR-1264-3p:ENSMUSG00000025491	mmu-miR-1264-3p	Ifitm1	-0.808367	0.0162176	4.55933
mmu-miR-1264-3p:ENSMUSG00000029375	mmu-miR-1264-3p	Cxcl15	-0.808122	0.0162176	3.59257
mmu-miR-1264-3p:ENSMUSG00000009292	mmu-miR-1264-3p	Trpm2	-0.808078	0.0162176	4.34349
mmu-miR-1264-3p:ENSMUSG00000030214	mmu-miR-1264-3p	Plbd1	-0.808062	0.0162176	3.4539
mmu-miR-1264-3p:ENSMUSG00000009687	mmu-miR-1264-3p	Fxyd5	-0.808012	0.0162176	3.07679
mmu-miR-1264-3p:ENSMUSG00000034947	mmu-miR-1264-3p	Tmem106a	-0.808007	0.0162176	2.78295
mmu-miR-135b-5p:ENSMUSG00000018411	mmu-miR-135b-5p	Mapt	-0.807764	0.0162798	7.42115
mmu-miR-1264-3p:ENSMUSG00000079330	mmu-miR-1264-3p	Lemd1	-0.807474	0.0163628	10.5145
mmu-miR-155-5p:ENSMUSG00000072601	mmu-miR-155-5p	Ear1	-0.807179	0.016448	5.72873
mmu-miR-1264-3p:ENSMUSG00000021423	mmu-miR-1264-3p	Ly86	-0.807007	0.0164804	6.7102
mmu-miR-1264-3p:ENSMUSG00000078771	mmu-miR-1264-3p	Evi2a	-0.806824	0.0165174	6.27327
mmu-miR-21a-3p:ENSMUSG00000041380	mmu-miR-21a-3p	Htr2c	-0.806515	0.0165526	9.37942
mmu-miR-1264-3p:ENSMUSG00000020143	mmu-miR-1264-3p	Dock2	-0.80631	0.0165526	2.30119
mmu-miR-1264-3p:ENSMUSG00000064267	mmu-miR-1264-3p	Hvcn1	-0.80631	0.0165526	4.70982
mmu-miR-21a-3p:ENSMUSG00000103567	mmu-miR-21a-3p	Pcdhga5	-0.806264	0.0165526	4.96417
mmu-miR-1298-5p:ENSMUSG00000027398	mmu-miR-1298-5p	Il1b	-0.806255	0.0165526	8.62997
mmu-miR-1298-5p:ENSMUSG00000060183	mmu-miR-1298-5p	Cxcl11	-0.805699	0.0167534	13.1845
mmu-miR-1264-3p:ENSMUSG00000026535	mmu-miR-1264-3p	Ifi202b	-0.80534	0.0168074	6.25312
mmu-miR-1298-5p:ENSMUSG00000030124	mmu-miR-1298-5p	Lag3	-0.805315	0.0168074	9.56225
mmu-miR-1264-3p:ENSMUSG00000030427	mmu-miR-1264-3p	Lilra6	-0.805286	0.0168074	3.07757
mmu-miR-1264-3p:ENSMUSG00000109713	mmu-miR-1264-3p	.	-0.804942	0.0168375	5.2927
mmu-miR-1264-3p:ENSMUSG00000018507	mmu-miR-1264-3p	Trpv2	-0.804935	0.0168375	3.05544
mmu-miR-1264-3p:ENSMUSG00000029366	mmu-miR-1264-3p	Dck	-0.80487	0.0168375	3.70991
mmu-miR-1298-5p:ENSMUSG00000029608	mmu-miR-1298-5p	Rph3a	-0.80474	0.0168375	12.8211
mmu-miR-1264-3p:ENSMUSG00000016498	mmu-miR-1264-3p	Pdcd1lg2	-0.804726	0.0168375	6.77567
mmu-miR-1264-3p:ENSMUSG00000051498	mmu-miR-1264-3p	Tlr6	-0.804589	0.0168375	4.57938
mmu-miR-146a-5p:ENSMUSG00000035355	mmu-miR-146a-5p	Kcnh4	-0.804545	0.0168375	4.09707
mmu-miR-1264-3p:ENSMUSG00000040711	mmu-miR-1264-3p	Sh3pxd2b	-0.804364	0.016875	2.98168
mmu-miR-1264-3p:ENSMUSG00000018920	mmu-miR-1264-3p	Cxcl16	-0.804263	0.0168779	2.37944
mmu-miR-1264-3p:ENSMUSG00000019876	mmu-miR-1264-3p	Pkib	-0.804117	0.0169003	5.77747
mmu-miR-1298-5p:ENSMUSG00000060063	mmu-miR-1298-5p	Alox5ap	-0.804018	0.0169021	4.28451
mmu-miR-1298-5p:ENSMUSG00000026822	mmu-miR-1298-5p	Lcn2	-0.803697	0.0170019	16.3523
mmu-miR-21a-3p:ENSMUSG00000072601	mmu-miR-21a-3p	Ear1	-0.803363	0.0170686	4.62735
mmu-miR-1298-5p:ENSMUSG00000024644	mmu-miR-1298-5p	Cndp2	-0.803357	0.0170686	3.92699
mmu-miR-1298-5p:ENSMUSG00000037440	mmu-miR-1298-5p	Vnn1	-0.803239	0.0170788	21.2281
mmu-miR-144-5p:ENSMUSG00000039942	mmu-miR-144-5p	Ptger4	-0.802972	0.0171179	2.31271
mmu-miR-1264-3p:ENSMUSG00000058818	mmu-miR-1264-3p	Pirb	-0.802963	0.0171179	2.47384
mmu-miR-1298-5p:ENSMUSG00000047945	mmu-miR-1298-5p	Marcksl1	-0.802826	0.0171369	7.75778
mmu-miR-1264-3p:ENSMUSG00000031910	mmu-miR-1264-3p	Has3	-0.802414	0.0172784	5.25016
mmu-miR-135b-5p:ENSMUSG00000041119	mmu-miR-135b-5p	Pde9a	-0.80195	0.0174072	5.42138
mmu-miR-1264-3p:ENSMUSG00000001751	mmu-miR-1264-3p	Naglu	-0.801938	0.0174072	3.86292
mmu-miR-1264-3p:ENSMUSG00000058099	mmu-miR-1264-3p	Nfam1	-0.801522	0.0175522	3.44371
mmu-miR-1264-3p:ENSMUSG00000024349	mmu-miR-1264-3p	Tmem173	-0.800929	0.0177741	4.0192
mmu-miR-1264-3p:ENSMUSG00000027843	mmu-miR-1264-3p	Ptpn22	-0.800844	0.0177741	3.36006
mmu-miR-1264-3p:ENSMUSG00000024028	mmu-miR-1264-3p	Tff2	-0.800547	0.0178669	7.14333
mmu-miR-144-5p:ENSMUSG00000022303	mmu-miR-144-5p	Dcstamp	-0.800251	0.0179595	9.98722
mmu-miR-1298-5p:ENSMUSG00000026981	mmu-miR-1298-5p	Il1rn	-0.799999	0.0180322	15.1334
mmu-miR-1264-3p:ENSMUSG00000030103	mmu-miR-1264-3p	Bhlhe40	-0.799781	0.0180896	3.47357
mmu-miR-1298-5p:ENSMUSG00000096727	mmu-miR-1298-5p	Psmb9	-0.799627	0.0181046	6.86053
mmu-miR-1298-5p:ENSMUSG00000025491	mmu-miR-1298-5p	Ifitm1	-0.799562	0.0181046	6.89752
mmu-miR-1264-3p:ENSMUSG00000037868	mmu-miR-1264-3p	Egr2	-0.799302	0.0181083	3.32336
mmu-miR-21a-3p:ENSMUSG00000041828	mmu-miR-21a-3p	Abca8a	-0.799286	0.0181083	3.18408
mmu-miR-1264-3p:ENSMUSG00000037731	mmu-miR-1264-3p	Themis2	-0.799277	0.0181083	2.6027
mmu-miR-1264-3p:ENSMUSG00000028931	mmu-miR-1264-3p	Kcnab2	-0.799053	0.018153	3.38891
mmu-miR-1298-5p:ENSMUSG00000004266	mmu-miR-1298-5p	Ptpn6	-0.798983	0.018153	5.19179
mmu-miR-1298-5p:ENSMUSG00000023913	mmu-miR-1298-5p	Pla2g7	-0.798903	0.018153	6.45181
mmu-miR-1298-5p:ENSMUSG00000036594	mmu-miR-1298-5p	H2-Aa	-0.798734	0.0181632	7.81309
mmu-miR-1298-5p:ENSMUSG00000075122	mmu-miR-1298-5p	Cd80	-0.798467	0.0181632	8.79316
mmu-miR-1264-3p:ENSMUSG00000023947	mmu-miR-1264-3p	Nfkbie	-0.798441	0.0181632	3.8211
mmu-miR-1264-3p:ENSMUSG00000040751	mmu-miR-1264-3p	Lat2	-0.798436	0.0181632	7.32047
mmu-miR-3967:ENSMUSG00000072601	mmu-miR-3967	Ear1	-0.798331	0.0181632	4.02328
mmu-miR-1298-5p:ENSMUSG00000018927	mmu-miR-1298-5p	Ccl6	-0.798304	0.0181632	10.3075
mmu-miR-1298-5p:ENSMUSG00000033213	mmu-miR-1298-5p	AA467197	-0.798243	0.0181632	23.033
mmu-miR-1298-5p:ENSMUSG00000079547	mmu-miR-1298-5p	H2-DMb1	-0.797535	0.0184472	7.95129
mmu-miR-1298-5p:ENSMUSG00000049723	mmu-miR-1298-5p	Mmp12	-0.797406	0.0184651	25.434
mmu-miR-1298-5p:ENSMUSG00000091955	mmu-miR-1298-5p	Gm9844	-0.796978	0.0185891	5.2631
mmu-miR-1264-3p:ENSMUSG00000036362	mmu-miR-1264-3p	P2ry13	-0.796958	0.0185891	4.22445
mmu-miR-144-5p:ENSMUSG00000027199	mmu-miR-144-5p	Gatm	-0.796432	0.0187925	3.84062
mmu-miR-1298-5p:ENSMUSG00000025473	mmu-miR-1298-5p	Adam8	-0.796294	0.0188071	6.45921
mmu-miR-1264-3p:ENSMUSG00000054161	mmu-miR-1264-3p	Fam83e	-0.79622	0.0188071	4.94146
mmu-miR-1264-3p:ENSMUSG00000093765	mmu-miR-1264-3p	Gm20658	-0.795988	0.0188736	9.36764
mmu-miR-1264-3p:ENSMUSG00000049037	mmu-miR-1264-3p	Clec4a1	-0.795886	0.0188794	3.97859
mmu-miR-1298-5p:ENSMUSG00000031838	mmu-miR-1298-5p	Ifi30	-0.795668	0.0189255	5.5767
mmu-miR-1298-5p:ENSMUSG00000024953	mmu-miR-1298-5p	Prdx5	-0.795575	0.0189255	4.46576
mmu-miR-1264-3p:ENSMUSG00000017760	mmu-miR-1264-3p	Ctsa	-0.795519	0.0189255	3.34837
mmu-miR-1298-5p:ENSMUSG00000024965	mmu-miR-1298-5p	Fermt3	-0.795307	0.0189833	3.70885
mmu-miR-1264-3p:ENSMUSG00000025888	mmu-miR-1264-3p	Casp1	-0.794614	0.0192689	4.75476
mmu-miR-1298-5p:ENSMUSG00000042677	mmu-miR-1298-5p	Zc3h12a	-0.794474	0.0192931	7.44874
mmu-miR-1298-5p:ENSMUSG00000023947	mmu-miR-1298-5p	Nfkbie	-0.794157	0.0194015	5.7807
mmu-miR-146a-5p:ENSMUSG00000038700	mmu-miR-146a-5p	Hoxb5	-0.7938	0.0195104	1.94316
mmu-miR-1298-5p:ENSMUSG00000015355	mmu-miR-1298-5p	Cd48	-0.793717	0.0195104	6.1297
mmu-miR-3967:ENSMUSG00000041119	mmu-miR-3967	Pde9a	-0.793662	0.0195104	2.41362
mmu-miR-135b-5p:ENSMUSG00000072601	mmu-miR-135b-5p	Ear1	-0.793309	0.0195996	9.03693
mmu-miR-146b-5p:ENSMUSG00000031613	mmu-miR-146b-5p	Hpgd	-0.793299	0.0195996	3.00146
mmu-miR-1298-5p:ENSMUSG00000021939	mmu-miR-1298-5p	Ctsb	-0.792534	0.0197855	7.29058
mmu-miR-1298-5p:ENSMUSG00000079293	mmu-miR-1298-5p	Clec7a	-0.79252	0.0197855	11.0926
mmu-miR-1264-3p:ENSMUSG00000041324	mmu-miR-1264-3p	Inhba	-0.792504	0.0197855	7.89264
mmu-miR-1264-3p:ENSMUSG00000030109	mmu-miR-1264-3p	Slc6a12	-0.792481	0.0197855	10.8555
mmu-miR-1264-3p:ENSMUSG00000029121	mmu-miR-1264-3p	Crmp1	-0.792384	0.0197855	5.22891
mmu-miR-1264-3p:ENSMUSG00000024014	mmu-miR-1264-3p	Pim1	-0.792383	0.0197855	3.81638
mmu-miR-1264-3p:ENSMUSG00000047797	mmu-miR-1264-3p	Gjb1	-0.792083	0.0198562	4.85793
mmu-miR-147-3p:ENSMUSG00000037003	mmu-miR-147-3p	Tenc1	-0.792061	0.0198562	6.19409
mmu-miR-1264-3p:ENSMUSG00000022303	mmu-miR-1264-3p	Dcstamp	-0.791944	0.0198702	13.1109
mmu-miR-1264-3p:ENSMUSG00000009394	mmu-miR-1264-3p	Syn2	-0.791793	0.0199009	3.40294
mmu-miR-144-5p:ENSMUSG00000026009	mmu-miR-144-5p	Icos	-0.791531	0.0199854	4.91841
mmu-miR-144-5p:ENSMUSG00000009185	mmu-miR-144-5p	Ccl8	-0.791316	0.0200353	8.58926
mmu-miR-1264-3p:ENSMUSG00000030413	mmu-miR-1264-3p	Pglyrp1	-0.791254	0.0200353	6.04387
mmu-miR-1298-5p:ENSMUSG00000079419	mmu-miR-1298-5p	Ms4a6c	-0.79097	0.0201311	11.5924
mmu-miR-147-3p:ENSMUSG00000041119	mmu-miR-147-3p	Pde9a	-0.790615	0.0202399	5.09604
mmu-miR-1264-3p:ENSMUSG00000025473	mmu-miR-1264-3p	Adam8	-0.790568	0.0202399	4.2696
mmu-miR-144-5p:ENSMUSG00000022126	mmu-miR-144-5p	Irg1	-0.790473	0.0202399	12.735
mmu-miR-1298-5p:ENSMUSG00000026656	mmu-miR-1298-5p	Fcgr2b	-0.790398	0.0202399	13.3211
mmu-miR-1264-3p:ENSMUSG00000047875	mmu-miR-1264-3p	Gpr157	-0.790313	0.0202399	4.34211
mmu-miR-1264-3p:ENSMUSG00000034917	mmu-miR-1264-3p	Tjp3	-0.789989	0.0203562	4.25939
mmu-miR-1298-5p:ENSMUSG00000004707	mmu-miR-1298-5p	Ly9	-0.789895	0.02036	8.44402
mmu-miR-1264-3p:ENSMUSG00000026749	mmu-miR-1264-3p	Nek6	-0.789562	0.0204814	2.44078
mmu-miR-1298-5p:ENSMUSG00000061132	mmu-miR-1298-5p	Blnk	-0.789428	0.0205045	7.68186
mmu-miR-1264-3p:ENSMUSG00000034708	mmu-miR-1264-3p	Grn	-0.789154	0.0205158	3.10673
mmu-miR-135b-5p:ENSMUSG00000055022	mmu-miR-135b-5p	Cntn1	-0.789121	0.0205158	11.4751
mmu-miR-1298-5p:ENSMUSG00000018919	mmu-miR-1298-5p	Tm4sf5	-0.789088	0.0205158	12.3499
mmu-miR-1298-5p:ENSMUSG00000040133	mmu-miR-1298-5p	Gpr176	-0.789018	0.0205158	13.218
mmu-miR-1264-3p:ENSMUSG00000096753	mmu-miR-1264-3p	Fam181a	-0.788938	0.0205158	7.04835
mmu-miR-1264-3p:ENSMUSG00000021886	mmu-miR-1264-3p	Gpr65	-0.78889	0.0205158	4.28746
mmu-miR-1298-5p:ENSMUSG00000032688	mmu-miR-1298-5p	Malt1	-0.788785	0.0205257	5.79369
mmu-miR-1298-5p:ENSMUSG00000091705	mmu-miR-1298-5p	H2-Q2	-0.78845	0.0205689	8.59709
mmu-miR-155-5p:ENSMUSG00000057182	mmu-miR-155-5p	Scn3a	-0.788442	0.0205689	5.03956
mmu-miR-1264-3p:ENSMUSG00000022378	mmu-miR-1264-3p	Fam49b	-0.788442	0.0205689	2.58176
mmu-miR-1264-3p:ENSMUSG00000025854	mmu-miR-1264-3p	Fam20c	-0.788005	0.0206661	3.78492
mmu-miR-1298-5p:ENSMUSG00000040613	mmu-miR-1298-5p	Apobec1	-0.787944	0.0206661	9.62141
mmu-miR-1298-5p:ENSMUSG00000028494	mmu-miR-1298-5p	Plin2	-0.787918	0.0206661	4.57058
mmu-miR-1264-3p:ENSMUSG00000078922	mmu-miR-1264-3p	Tgtp1	-0.787905	0.0206661	5.11435
mmu-miR-1264-3p:ENSMUSG00000019122	mmu-miR-1264-3p	Ccl9	-0.78769	0.0206793	7.4328
mmu-miR-1264-3p:ENSMUSG00000001750	mmu-miR-1264-3p	Tcirg1	-0.787632	0.0206793	2.76093
mmu-miR-1298-5p:ENSMUSG00000003206	mmu-miR-1298-5p	Ebi3	-0.787581	0.0206793	10.1503
mmu-miR-1298-5p:ENSMUSG00000041202	mmu-miR-1298-5p	Pla2g2d	-0.787542	0.0206793	10.448
mmu-miR-1264-3p:ENSMUSG00000022181	mmu-miR-1264-3p	C6	-0.787442	0.0206869	2.70349
mmu-miR-1264-3p:ENSMUSG00000044701	mmu-miR-1264-3p	Il27	-0.787351	0.0206907	9.41527
mmu-miR-1298-5p:ENSMUSG00000051439	mmu-miR-1298-5p	Cd14	-0.787226	0.0206976	9.11329
mmu-miR-1264-3p:ENSMUSG00000030954	mmu-miR-1264-3p	Gp2	-0.78717	0.0206976	8.4972
mmu-miR-1298-5p:ENSMUSG00000015947	mmu-miR-1298-5p	Fcgr1	-0.787082	0.0206997	11.6646
mmu-miR-21a-3p:ENSMUSG00000107134	mmu-miR-21a-3p	.	-0.786877	0.0207595	3.95259
mmu-miR-1298-5p:ENSMUSG00000091523	mmu-miR-1298-5p	AU040972	-0.786445	0.0208295	7.99416
mmu-miR-1298-5p:ENSMUSG00000023045	mmu-miR-1298-5p	Soat2	-0.786441	0.0208295	14.1987
mmu-miR-1298-5p:ENSMUSG00000031445	mmu-miR-1298-5p	Proz	-0.786412	0.0208295	11.4992
mmu-miR-1264-3p:ENSMUSG00000037095	mmu-miR-1264-3p	Lrg1	-0.786403	0.0208295	6.4955
mmu-miR-1298-5p:ENSMUSG00000070524	mmu-miR-1298-5p	Fcrlb	-0.786182	0.0208883	16.298
mmu-miR-1298-5p:ENSMUSG00000016498	mmu-miR-1298-5p	Pdcd1lg2	-0.786114	0.0208883	10.2505
mmu-miR-1298-5p:ENSMUSG00000027775	mmu-miR-1298-5p	Mfsd1	-0.78599	0.0208883	3.98564
mmu-miR-1264-3p:ENSMUSG00000022993	mmu-miR-1264-3p	4930415O20Rik	-0.785953	0.0208883	10.0522
mmu-miR-1298-5p:ENSMUSG00000035929	mmu-miR-1298-5p	H2-Q4	-0.785573	0.0210359	5.11071
mmu-miR-21a-3p:ENSMUSG00000069833	mmu-miR-21a-3p	Ahnak	-0.785196	0.0211491	4.72853
mmu-miR-1298-5p:ENSMUSG00000015950	mmu-miR-1298-5p	Ncf1	-0.78518	0.0211491	5.93516
mmu-miR-1298-5p:ENSMUSG00000028362	mmu-miR-1298-5p	Tnfsf8	-0.785006	0.0211821	12.0966
mmu-miR-1298-5p:ENSMUSG00000020143	mmu-miR-1298-5p	Dock2	-0.784931	0.0211821	3.48133
mmu-miR-144-5p:ENSMUSG00000044350	mmu-miR-144-5p	Lacc1	-0.784851	0.0211821	2.66435
mmu-miR-1264-3p:ENSMUSG00000056413	mmu-miR-1264-3p	Adap1	-0.784786	0.0211821	5.18122
mmu-miR-1298-5p:ENSMUSG00000034266	mmu-miR-1298-5p	Batf	-0.784434	0.0212955	7.84527
mmu-miR-1298-5p:ENSMUSG00000007891	mmu-miR-1298-5p	Ctsd	-0.784241	0.0212955	9.64267
mmu-miR-1298-5p:ENSMUSG00000075705	mmu-miR-1298-5p	Msrb1	-0.78424	0.0212955	4.98102
mmu-miR-1264-3p:ENSMUSG00000033213	mmu-miR-1264-3p	AA467197	-0.784232	0.0212955	15.225
mmu-miR-1298-5p:ENSMUSG00000067212	mmu-miR-1298-5p	H2-T23	-0.784056	0.021305	8.18682
mmu-miR-1298-5p:ENSMUSG00000108084	mmu-miR-1298-5p	.	-0.784051	0.021305	7.78739
mmu-miR-1264-3p:ENSMUSG00000026073	mmu-miR-1264-3p	Il1r2	-0.783858	0.0213607	6.78288
mmu-miR-1298-5p:ENSMUSG00000052688	mmu-miR-1298-5p	5430435G22Rik	-0.783648	0.021425	7.0221
mmu-miR-1298-5p:ENSMUSG00000019876	mmu-miR-1298-5p	Pkib	-0.783309	0.0215543	8.74037
mmu-miR-3967:ENSMUSG00000046275	mmu-miR-3967	Tusc5	-0.783217	0.0215598	3.03471
mmu-miR-1264-3p:ENSMUSG00000015396	mmu-miR-1264-3p	Cd83	-0.782854	0.021702	5.65709
mmu-miR-1298-5p:ENSMUSG00000112023	mmu-miR-1298-5p	.	-0.782565	0.0217982	8.35382
mmu-miR-1264-3p:ENSMUSG00000036478	mmu-miR-1264-3p	Btg1	-0.782347	0.0217982	3.24329
mmu-miR-1298-5p:ENSMUSG00000031444	mmu-miR-1298-5p	F10	-0.782344	0.0217982	9.65783
mmu-miR-1264-3p:ENSMUSG00000026475	mmu-miR-1264-3p	Rgs16	-0.782341	0.0217982	6.96715
mmu-miR-144-5p:ENSMUSG00000071552	mmu-miR-144-5p	Tigit	-0.782104	0.0218775	8.82539
mmu-miR-1298-5p:ENSMUSG00000029449	mmu-miR-1298-5p	Rhof	-0.781915	0.0218976	3.91477
mmu-miR-1264-3p:ENSMUSG00000034854	mmu-miR-1264-3p	Mfsd12	-0.781869	0.0218976	2.86909
mmu-miR-144-5p:ENSMUSG00000039521	mmu-miR-144-5p	Foxp3	-0.781824	0.0218976	7.30341
mmu-miR-1264-3p:ENSMUSG00000031264	mmu-miR-1264-3p	Btk	-0.781391	0.0220169	3.71827
mmu-miR-146a-5p:ENSMUSG00000030554	mmu-miR-146a-5p	Synm	-0.781295	0.0220169	1.95855
mmu-miR-1264-3p:ENSMUSG00000034792	mmu-miR-1264-3p	Gna15	-0.781223	0.0220169	4.03507
mmu-miR-1298-5p:ENSMUSG00000021822	mmu-miR-1298-5p	Plau	-0.781193	0.0220169	8.1538
mmu-miR-135b-5p:ENSMUSG00000030554	mmu-miR-135b-5p	Synm	-0.781111	0.0220169	6.31373
mmu-miR-1264-3p:ENSMUSG00000075705	mmu-miR-1264-3p	Msrb1	-0.78111	0.0220169	3.2925
mmu-miR-1298-5p:ENSMUSG00000029121	mmu-miR-1298-5p	Crmp1	-0.780808	0.0221302	7.9105
mmu-miR-1298-5p:ENSMUSG00000031266	mmu-miR-1298-5p	Gla	-0.780703	0.0221392	7.60015
mmu-miR-1298-5p:ENSMUSG00000024401	mmu-miR-1298-5p	Tnf	-0.780614	0.0221392	11.6274
mmu-miR-1298-5p:ENSMUSG00000029082	mmu-miR-1298-5p	Bst1	-0.780552	0.0221392	5.94109
mmu-miR-1264-3p:ENSMUSG00000029771	mmu-miR-1264-3p	Irf5	-0.780417	0.0221675	4.19659
mmu-miR-155-5p:ENSMUSG00000107134	mmu-miR-155-5p	.	-0.78033	0.0221716	4.89336
mmu-miR-1264-3p:ENSMUSG00000028480	mmu-miR-1264-3p	Glipr2	-0.780094	0.022252	3.42126
mmu-miR-1298-5p:ENSMUSG00000086290	mmu-miR-1298-5p	Snhg12	-0.779407	0.0225637	5.73275
mmu-miR-155-5p:ENSMUSG00000033022	mmu-miR-155-5p	Cdo1	-0.779093	0.0226669	4.2216
mmu-miR-1264-3p:ENSMUSG00000002699	mmu-miR-1264-3p	Lcp2	-0.778995	0.0226669	3.46446
mmu-miR-1298-5p:ENSMUSG00000000290	mmu-miR-1298-5p	Itgb2	-0.778971	0.0226669	6.2594
mmu-miR-1298-5p:ENSMUSG00000030223	mmu-miR-1298-5p	Ptpro	-0.778851	0.0226801	8.80788
mmu-miR-1298-5p:ENSMUSG00000027215	mmu-miR-1298-5p	Cd82	-0.778788	0.0226801	4.1344
mmu-miR-451a:ENSMUSG00000097814	mmu-miR-451a	Panct2	-0.77841	0.0228353	3.12607
mmu-miR-1298-5p:ENSMUSG00000020017	mmu-miR-1298-5p	Hal	-0.778095	0.0229061	14.3727
mmu-miR-1298-5p:ENSMUSG00000044350	mmu-miR-1298-5p	Lacc1	-0.778086	0.0229061	5.29142
mmu-miR-147-3p:ENSMUSG00000061397	mmu-miR-147-3p	Krt79	-0.777972	0.0229061	12.6746
mmu-miR-144-5p:ENSMUSG00000037440	mmu-miR-144-5p	Vnn1	-0.77796	0.0229061	10.6888
mmu-miR-1298-5p:ENSMUSG00000027399	mmu-miR-1298-5p	Il1a	-0.777717	0.0229922	5.90567
mmu-miR-1298-5p:ENSMUSG00000078439	mmu-miR-1298-5p	Smim24	-0.777475	0.0230334	5.79364
mmu-miR-342-3p:ENSMUSG00000033022	mmu-miR-342-3p	Cdo1	-0.777412	0.0230334	2.40762
mmu-miR-1264-3p:ENSMUSG00000041872	mmu-miR-1264-3p	Il17f	-0.777404	0.0230334	13.5137
mmu-miR-1298-5p:ENSMUSG00000058427	mmu-miR-1298-5p	Cxcl2	-0.777126	0.023114	11.049
mmu-miR-1264-3p:ENSMUSG00000000983	mmu-miR-1264-3p	Wfdc18	-0.777039	0.023114	9.50544
mmu-miR-1298-5p:ENSMUSG00000034116	mmu-miR-1298-5p	Vav1	-0.776948	0.023114	6.5795
mmu-miR-155-5p:ENSMUSG00000103567	mmu-miR-155-5p	Pcdhga5	-0.776939	0.023114	6.14571
mmu-miR-1298-5p:ENSMUSG00000064267	mmu-miR-1298-5p	Hvcn1	-0.776744	0.0231288	7.12519
mmu-miR-3967:ENSMUSG00000061397	mmu-miR-3967	Krt79	-0.776738	0.0231288	6.00306
mmu-miR-1298-5p:ENSMUSG00000022488	mmu-miR-1298-5p	Nckap1l	-0.776609	0.0231288	6.42178
mmu-miR-146b-5p:ENSMUSG00000030554	mmu-miR-146b-5p	Synm	-0.776601	0.0231288	3.40168
mmu-miR-1298-5p:ENSMUSG00000020120	mmu-miR-1298-5p	Plek	-0.776514	0.0231342	4.73915
mmu-miR-1298-5p:ENSMUSG00000031779	mmu-miR-1298-5p	Ccl22	-0.776338	0.0231857	8.83615
mmu-miR-1264-3p:ENSMUSG00000023045	mmu-miR-1264-3p	Soat2	-0.775927	0.0233607	9.38549
mmu-miR-451a:ENSMUSG00000029608	mmu-miR-451a	Rph3a	-0.77574	0.0233861	7.5861
mmu-miR-1298-5p:ENSMUSG00000045502	mmu-miR-1298-5p	Hcar2	-0.775672	0.0233861	8.3224
mmu-miR-144-5p:ENSMUSG00000000982	mmu-miR-144-5p	Ccl3	-0.775636	0.0233861	7.88342
mmu-miR-1298-5p:ENSMUSG00000022831	mmu-miR-1298-5p	Hcls1	-0.775572	0.0233861	5.82525
mmu-miR-144-5p:ENSMUSG00000038179	mmu-miR-144-5p	Slamf7	-0.775449	0.0233912	5.23947
mmu-miR-1264-3p:ENSMUSG00000024696	mmu-miR-1264-3p	Lpxn	-0.775409	0.0233912	4.78292
mmu-miR-21a-3p:ENSMUSG00000055022	mmu-miR-21a-3p	Cntn1	-0.775031	0.0234766	5.87583
mmu-miR-144-5p:ENSMUSG00000001348	mmu-miR-144-5p	Acp5	-0.774954	0.0234766	4.00606
mmu-miR-1298-5p:ENSMUSG00000021190	mmu-miR-1298-5p	Lgmn	-0.774803	0.0234766	4.90616
mmu-miR-1298-5p:ENSMUSG00000022439	mmu-miR-1298-5p	Parvg	-0.774799	0.0234766	6.39316
mmu-miR-1264-3p:ENSMUSG00000006519	mmu-miR-1264-3p	Cyba	-0.774797	0.0234766	5.25961
mmu-miR-1264-3p:ENSMUSG00000029553	mmu-miR-1264-3p	Tfec	-0.77479	0.0234766	4.60446
mmu-miR-144-5p:ENSMUSG00000030124	mmu-miR-144-5p	Lag3	-0.77443	0.023626	4.8148
mmu-miR-1298-5p:ENSMUSG00000021795	mmu-miR-1298-5p	Sftpd	-0.774152	0.0237328	8.45722
mmu-miR-144-5p:ENSMUSG00000015947	mmu-miR-144-5p	Fcgr1	-0.773958	0.0237472	5.87338
mmu-miR-144-5p:ENSMUSG00000031444	mmu-miR-144-5p	F10	-0.773915	0.0237472	4.86293
mmu-miR-223-3p:ENSMUSG00000030554	mmu-miR-223-3p	Synm	-0.773837	0.0237472	1.54225
mmu-miR-144-5p:ENSMUSG00000026822	mmu-miR-144-5p	Lcn2	-0.773733	0.0237472	8.23373
mmu-miR-1298-5p:ENSMUSG00000051498	mmu-miR-1298-5p	Tlr6	-0.773733	0.0237472	6.92786
mmu-miR-451a:ENSMUSG00000068744	mmu-miR-451a	Psrc1	-0.773672	0.0237472	6.06501
mmu-miR-1264-3p:ENSMUSG00000033880	mmu-miR-1264-3p	Lgals3bp	-0.773175	0.0239707	5.22487
mmu-miR-144-5p:ENSMUSG00000055541	mmu-miR-144-5p	Lair1	-0.772935	0.024003	3.94688
mmu-miR-1298-5p:ENSMUSG00000089929	mmu-miR-1298-5p	Bcl2a1b	-0.772914	0.024003	16.7944
mmu-miR-155-5p:ENSMUSG00000037003	mmu-miR-155-5p	Tenc1	-0.772889	0.024003	4.17726
mmu-miR-135b-5p:ENSMUSG00000031613	mmu-miR-135b-5p	Hpgd	-0.77272	0.024045	5.57089
mmu-miR-1264-3p:ENSMUSG00000050232	mmu-miR-1264-3p	Cxcr3	-0.77261	0.024045	4.57797
mmu-miR-1264-3p:ENSMUSG00000028064	mmu-miR-1264-3p	Sema4a	-0.772586	0.024045	2.68173
mmu-miR-1264-3p:ENSMUSG00000036894	mmu-miR-1264-3p	Rap2b	-0.77207	0.0242804	3.46083
mmu-miR-1264-3p:ENSMUSG00000021213	mmu-miR-1264-3p	Akr1c13	-0.771968	0.0242948	7.21395
mmu-miR-144-5p:ENSMUSG00000042677	mmu-miR-144-5p	Zc3h12a	-0.771829	0.0243292	3.75061
mmu-miR-1298-5p:ENSMUSG00000037337	mmu-miR-1298-5p	Map4k1	-0.771749	0.0243323	5.61018
mmu-miR-1298-5p:ENSMUSG00000031165	mmu-miR-1298-5p	Was	-0.771231	0.0245145	4.38573
mmu-miR-1264-3p:ENSMUSG00000052889	mmu-miR-1264-3p	Prkcb	-0.771214	0.0245145	2.91842
mmu-miR-21a-5p:ENSMUSG00000046275	mmu-miR-21a-5p	Tusc5	-0.771186	0.0245145	2.8024
mmu-miR-1264-3p:ENSMUSG00000002985	mmu-miR-1264-3p	Apoe	-0.771048	0.0245186	4.50184
mmu-miR-1298-5p:ENSMUSG00000003283	mmu-miR-1298-5p	Hck	-0.771012	0.0245186	3.69485
mmu-miR-1298-5p:ENSMUSG00000024663	mmu-miR-1298-5p	Rab3il1	-0.770905	0.0245186	5.64235
mmu-miR-1264-3p:ENSMUSG00000029413	mmu-miR-1264-3p	Naaa	-0.770882	0.0245186	2.92707
mmu-miR-1298-5p:ENSMUSG00000030144	mmu-miR-1298-5p	Clec4d	-0.770738	0.0245562	12.8785
mmu-miR-1298-5p:ENSMUSG00000022303	mmu-miR-1298-5p	Dcstamp	-0.770074	0.0248049	19.8347
mmu-miR-1298-5p:ENSMUSG00000004609	mmu-miR-1298-5p	Cd33	-0.770036	0.0248049	7.40962
mmu-miR-144-5p:ENSMUSG00000078853	mmu-miR-144-5p	Igtp	-0.769904	0.0248049	2.93995
mmu-miR-144-5p:ENSMUSG00000036905	mmu-miR-144-5p	C1qb	-0.7699	0.0248049	5.01949
mmu-miR-1298-5p:ENSMUSG00000069792	mmu-miR-1298-5p	Wfdc17	-0.769847	0.0248049	20.8266
mmu-miR-144-5p:ENSMUSG00000070524	mmu-miR-144-5p	Fcrlb	-0.769786	0.0248049	8.20638
mmu-miR-1298-5p:ENSMUSG00000021125	mmu-miR-1298-5p	Arg2	-0.769723	0.0248049	9.8243
mmu-miR-1298-5p:ENSMUSG00000018008	mmu-miR-1298-5p	Cyth4	-0.769688	0.0248049	5.51672
mmu-miR-144-5p:ENSMUSG00000037321	mmu-miR-144-5p	Tap1	-0.769558	0.0248359	3.53888
mmu-miR-1298-5p:ENSMUSG00000032436	mmu-miR-1298-5p	Cmtm7	-0.769243	0.0248963	5.50507
mmu-miR-1298-5p:ENSMUSG00000093765	mmu-miR-1298-5p	Gm20658	-0.769228	0.0248963	14.1717
mmu-miR-1298-5p:ENSMUSG00000030921	mmu-miR-1298-5p	Trim30a	-0.769227	0.0248963	5.14656
mmu-miR-147-3p:ENSMUSG00000035407	mmu-miR-147-3p	Kank4	-0.768807	0.0250549	5.50195
mmu-miR-1298-5p:ENSMUSG00000013974	mmu-miR-1298-5p	Mcemp1	-0.768776	0.0250549	5.12028
mmu-miR-1298-5p:ENSMUSG00000029470	mmu-miR-1298-5p	P2rx4	-0.768651	0.0250549	4.61143
mmu-miR-144-5p:ENSMUSG00000044313	mmu-miR-144-5p	Mab21l3	-0.768643	0.0250549	9.59118
mmu-miR-1298-5p:ENSMUSG00000029771	mmu-miR-1298-5p	Irf5	-0.76853	0.0250549	6.34877
mmu-miR-1264-3p:ENSMUSG00000061578	mmu-miR-1264-3p	Ksr2	-0.768498	0.0250549	6.24314
mmu-miR-1264-3p:ENSMUSG00000048865	mmu-miR-1264-3p	Arhgap30	-0.768168	0.0251573	2.78072
mmu-miR-1264-3p:ENSMUSG00000030124	mmu-miR-1264-3p	Lag3	-0.768161	0.0251573	6.32073
mmu-miR-1298-5p:ENSMUSG00000047798	mmu-miR-1298-5p	Cd300lf	-0.76809	0.0251573	8.40388
mmu-miR-1264-3p:ENSMUSG00000000957	mmu-miR-1264-3p	Mmp14	-0.767977	0.0251573	3.57911
mmu-miR-1298-5p:ENSMUSG00000071715	mmu-miR-1298-5p	Ncf4	-0.767947	0.0251573	7.8303
mmu-miR-1298-5p:ENSMUSG00000038147	mmu-miR-1298-5p	Cd84	-0.767716	0.0252438	8.67328
mmu-miR-1298-5p:ENSMUSG00000045763	mmu-miR-1298-5p	Basp1	-0.767472	0.0253375	6.04598
mmu-miR-1298-5p:ENSMUSG00000028197	mmu-miR-1298-5p	Col24a1	-0.767255	0.0254171	12.1065
mmu-miR-1298-5p:ENSMUSG00000033777	mmu-miR-1298-5p	Tlr13	-0.76686	0.025594	7.41201
mmu-miR-1298-5p:ENSMUSG00000058818	mmu-miR-1298-5p	Pirb	-0.766657	0.0256664	3.74252
mmu-miR-144-5p:ENSMUSG00000063234	mmu-miR-144-5p	Gpr84	-0.766547	0.0256874	8.80499
mmu-miR-1298-5p:ENSMUSG00000021665	mmu-miR-1298-5p	Hexb	-0.766422	0.0257167	7.48934
mmu-miR-144-5p:ENSMUSG00000036896	mmu-miR-144-5p	C1qc	-0.766138	0.0258231	4.85153
mmu-miR-1298-5p:ENSMUSG00000037321	mmu-miR-1298-5p	Tap1	-0.766081	0.0258231	7.02825
mmu-miR-1298-5p:ENSMUSG00000095609	mmu-miR-1298-5p	Gm21188	-0.766013	0.0258231	11.6303
mmu-miR-144-5p:ENSMUSG00000004698	mmu-miR-144-5p	Hdac9	-0.765822	0.0258895	4.29287
mmu-miR-1264-3p:ENSMUSG00000045763	mmu-miR-1264-3p	Basp1	-0.765542	0.0259695	3.99645
mmu-miR-1264-3p:ENSMUSG00000052485	mmu-miR-1264-3p	Tmem171	-0.765534	0.0259695	4.00007
mmu-miR-1298-5p:ENSMUSG00000030538	mmu-miR-1298-5p	Cib1	-0.765069	0.0260944	4.12689
mmu-miR-1298-5p:ENSMUSG00000027514	mmu-miR-1298-5p	Zbp1	-0.765029	0.0260944	11.123
mmu-miR-1298-5p:ENSMUSG00000021281	mmu-miR-1298-5p	Tnfaip2	-0.765016	0.0260944	4.48531
mmu-miR-1298-5p:ENSMUSG00000018930	mmu-miR-1298-5p	Ccl4	-0.765008	0.0260944	17.3099
mmu-miR-1264-3p:ENSMUSG00000068129	mmu-miR-1264-3p	Cst7	-0.764952	0.0260944	6.87059
mmu-miR-144-5p:ENSMUSG00000023913	mmu-miR-144-5p	Pla2g7	-0.764732	0.0261529	3.24863
mmu-miR-1298-5p:ENSMUSG00000038179	mmu-miR-1298-5p	Slamf7	-0.764705	0.0261529	10.4056
mmu-miR-1298-5p:ENSMUSG00000070427	mmu-miR-1298-5p	Il18bp	-0.764552	0.0261987	8.73447
mmu-miR-1264-3p:ENSMUSG00000034266	mmu-miR-1264-3p	Batf	-0.764373	0.0262587	5.1858
mmu-miR-144-5p:ENSMUSG00000109036	mmu-miR-144-5p	.	-0.764238	0.0262588	4.07664
mmu-miR-144-5p:ENSMUSG00000024663	mmu-miR-144-5p	Rab3il1	-0.764231	0.0262588	2.84105
mmu-miR-147-3p:ENSMUSG00000107134	mmu-miR-147-3p	.	-0.764028	0.0263329	7.25592
mmu-miR-1264-3p:ENSMUSG00000005413	mmu-miR-1264-3p	Hmox1	-0.763672	0.0264922	3.63611
mmu-miR-1264-3p:ENSMUSG00000040659	mmu-miR-1264-3p	Efhd2	-0.763486	0.0265118	3.20508
mmu-miR-1298-5p:ENSMUSG00000052485	mmu-miR-1298-5p	Tmem171	-0.76344	0.0265118	6.05146
mmu-miR-1264-3p:ENSMUSG00000022500	mmu-miR-1264-3p	Litaf	-0.763425	0.0265118	2.58232
mmu-miR-146b-5p:ENSMUSG00000041119	mmu-miR-146b-5p	Pde9a	-0.763308	0.026523	2.92091
mmu-miR-1264-3p:ENSMUSG00000060509	mmu-miR-1264-3p	Xcr1	-0.763226	0.026523	4.56099
mmu-miR-21a-3p:ENSMUSG00000030554	mmu-miR-21a-3p	Synm	-0.763194	0.026523	3.23294
mmu-miR-146a-5p:ENSMUSG00000073758	mmu-miR-146a-5p	Sh3d21	-0.762964	0.0265944	1.72416
mmu-miR-1298-5p:ENSMUSG00000114608	mmu-miR-1298-5p	.	-0.762867	0.0265944	10.4155
mmu-miR-3967:ENSMUSG00000031613	mmu-miR-3967	Hpgd	-0.762856	0.0265944	2.48018
mmu-miR-1298-5p:ENSMUSG00000105504	mmu-miR-1298-5p	.	-0.762593	0.0266816	5.81783
mmu-miR-144-5p:ENSMUSG00000029915	mmu-miR-144-5p	Clec5a	-0.762538	0.0266816	7.96845
mmu-miR-1298-5p:ENSMUSG00000059498	mmu-miR-1298-5p	Fcgr3	-0.762491	0.0266816	9.31437
mmu-miR-1298-5p:ENSMUSG00000046805	mmu-miR-1298-5p	Mpeg1	-0.762179	0.0267845	7.35397
mmu-miR-1298-5p:ENSMUSG00000019122	mmu-miR-1298-5p	Ccl9	-0.762168	0.0267845	11.2446
mmu-miR-144-5p:ENSMUSG00000035273	mmu-miR-144-5p	Hpse	-0.762027	0.0268248	5.00978
mmu-miR-1264-3p:ENSMUSG00000114608	mmu-miR-1264-3p	.	-0.761833	0.0268547	6.88473
mmu-miR-1298-5p:ENSMUSG00000030142	mmu-miR-1298-5p	Clec4e	-0.761769	0.0268547	8.507
mmu-miR-1298-5p:ENSMUSG00000060509	mmu-miR-1298-5p	Xcr1	-0.761765	0.0268547	6.90005
mmu-miR-1298-5p:ENSMUSG00000040751	mmu-miR-1298-5p	Lat2	-0.761403	0.0270199	11.0747
mmu-miR-1264-3p:ENSMUSG00000089929	mmu-miR-1264-3p	Bcl2a1b	-0.761312	0.0270298	11.1013
mmu-miR-1298-5p:ENSMUSG00000027423	mmu-miR-1298-5p	Snx5	-0.761247	0.0270298	3.45213
mmu-miR-3967:ENSMUSG00000024238	mmu-miR-3967	Zeb1	-0.760912	0.027119	2.7686
mmu-miR-1298-5p:ENSMUSG00000027239	mmu-miR-1298-5p	Mdk	-0.760815	0.027119	5.86538
mmu-miR-21a-3p:ENSMUSG00000033022	mmu-miR-21a-3p	Cdo1	-0.760814	0.027119	3.40998
mmu-miR-1298-5p:ENSMUSG00000052336	mmu-miR-1298-5p	Cx3cr1	-0.760812	0.027119	7.4063
mmu-miR-451a:ENSMUSG00000009292	mmu-miR-451a	Trpm2	-0.759955	0.0275682	3.88799
mmu-miR-1298-5p:ENSMUSG00000018774	mmu-miR-1298-5p	Cd68	-0.759829	0.0276007	9.58198
mmu-miR-1298-5p:ENSMUSG00000030214	mmu-miR-1298-5p	Plbd1	-0.759661	0.027628	5.2252
mmu-miR-1298-5p:ENSMUSG00000027995	mmu-miR-1298-5p	Tlr2	-0.759643	0.027628	6.88416
mmu-miR-1298-5p:ENSMUSG00000013707	mmu-miR-1298-5p	Tnfaip8l2	-0.75936	0.0277174	6.76145
mmu-miR-1298-5p:ENSMUSG00000044827	mmu-miR-1298-5p	Tlr1	-0.759349	0.0277174	5.9503
mmu-miR-1298-5p:ENSMUSG00000029371	mmu-miR-1298-5p	Cxcl5	-0.759273	0.0277219	19.575
mmu-miR-1298-5p:ENSMUSG00000001750	mmu-miR-1298-5p	Tcirg1	-0.758976	0.027853	4.17684
mmu-miR-1298-5p:ENSMUSG00000026011	mmu-miR-1298-5p	Ctla4	-0.758773	0.0279304	19.4765
mmu-miR-155-5p:ENSMUSG00000041380	mmu-miR-155-5p	Htr2c	-0.758486	0.0279952	11.6119
mmu-miR-1298-5p:ENSMUSG00000029417	mmu-miR-1298-5p	Cxcl9	-0.758433	0.0279952	14.8366
mmu-miR-1298-5p:ENSMUSG00000029413	mmu-miR-1298-5p	Naaa	-0.758426	0.0279952	4.42818
mmu-miR-1298-5p:ENSMUSG00000026480	mmu-miR-1298-5p	Ncf2	-0.758288	0.0279952	5.69789
mmu-miR-144-5p:ENSMUSG00000024401	mmu-miR-144-5p	Tnf	-0.758144	0.0279952	5.85464
mmu-miR-1264-3p:ENSMUSG00000057191	mmu-miR-1264-3p	AB124611	-0.758089	0.0279952	5.19502
mmu-miR-147-3p:ENSMUSG00000038065	mmu-miR-147-3p	Mturn	-0.757965	0.0279952	5.68635
mmu-miR-1298-5p:ENSMUSG00000030225	mmu-miR-1298-5p	Dera	-0.757899	0.0279952	5.69638
mmu-miR-1298-5p:ENSMUSG00000036381	mmu-miR-1298-5p	P2ry14	-0.75787	0.0279952	6.93605
mmu-miR-144-5p:ENSMUSG00000024610	mmu-miR-144-5p	Cd74	-0.757824	0.0279952	4.15684
mmu-miR-1298-5p:ENSMUSG00000034652	mmu-miR-1298-5p	Cd300a	-0.757814	0.0279952	6.43407
mmu-miR-144-5p:ENSMUSG00000028931	mmu-miR-144-5p	Kcnab2	-0.757768	0.0279952	2.5815
mmu-miR-1264-3p:ENSMUSG00000027398	mmu-miR-1264-3p	Il1b	-0.757745	0.0279952	5.70449
mmu-miR-147-3p:ENSMUSG00000024769	mmu-miR-147-3p	Cdc42bpg	-0.757604	0.0279952	6.30477
mmu-miR-342-3p:ENSMUSG00000073758	mmu-miR-342-3p	Sh3d21	-0.757595	0.0279952	2.00944
mmu-miR-1264-3p:ENSMUSG00000040528	mmu-miR-1264-3p	Milr1	-0.757568	0.0279952	7.44607
mmu-miR-1298-5p:ENSMUSG00000052776	mmu-miR-1298-5p	Oas1a	-0.757307	0.0280081	12.5242
mmu-miR-144-5p:ENSMUSG00000060802	mmu-miR-144-5p	B2m	-0.757258	0.0280081	3.29724
mmu-miR-1298-5p:ENSMUSG00000010142	mmu-miR-1298-5p	Tnfrsf13b	-0.757236	0.0280081	5.45851
mmu-miR-1264-3p:ENSMUSG00000028965	mmu-miR-1264-3p	Tnfrsf9	-0.757234	0.0280081	11.5226
mmu-miR-451a:ENSMUSG00000053318	mmu-miR-451a	Slamf8	-0.757169	0.0280081	8.5316
mmu-miR-1264-3p:ENSMUSG00000075010	mmu-miR-1264-3p	AW112010	-0.757141	0.0280081	3.12932
mmu-miR-144-5p:ENSMUSG00000040747	mmu-miR-144-5p	Cd53	-0.756945	0.0280822	3.22764
mmu-miR-1264-3p:ENSMUSG00000038034	mmu-miR-1264-3p	Igsf8	-0.756847	0.0280994	3.28106
mmu-miR-144-5p:ENSMUSG00000032089	mmu-miR-144-5p	Il10ra	-0.756602	0.0281679	3.22844
mmu-miR-144-5p:ENSMUSG00000056888	mmu-miR-144-5p	Glipr1	-0.756579	0.0281679	4.24998
mmu-miR-1298-5p:ENSMUSG00000025929	mmu-miR-1298-5p	Il17a	-0.756527	0.0281679	35.615
mmu-miR-1264-3p:ENSMUSG00000027408	mmu-miR-1264-3p	Cpxm1	-0.75619	0.0282944	5.40368
mmu-miR-1298-5p:ENSMUSG00000063234	mmu-miR-1298-5p	Gpr84	-0.756175	0.0282944	17.4868
mmu-miR-1298-5p:ENSMUSG00000068220	mmu-miR-1298-5p	Lgals1	-0.756018	0.028346	3.75242
mmu-miR-451a:ENSMUSG00000022303	mmu-miR-451a	Dcstamp	-0.755718	0.0284529	11.736
mmu-miR-1298-5p:ENSMUSG00000036908	mmu-miR-1298-5p	Unc93b1	-0.755667	0.0284529	5.00537
mmu-miR-21b:ENSMUSG00000111837	mmu-miR-21b	.	-0.755634	0.0284529	8.09273
mmu-miR-21a-3p:ENSMUSG00000035355	mmu-miR-21a-3p	Kcnh4	-0.755369	0.028515	6.76295
mmu-miR-1264-3p:ENSMUSG00000041202	mmu-miR-1264-3p	Pla2g2d	-0.755317	0.028515	6.90622
mmu-miR-1298-5p:ENSMUSG00000000562	mmu-miR-1298-5p	Adora3	-0.755271	0.028515	9.07073
mmu-miR-21a-3p:ENSMUSG00000033327	mmu-miR-21a-3p	Tnxb	-0.75522	0.028515	4.49453
mmu-miR-144-5p:ENSMUSG00000021322	mmu-miR-144-5p	Aoah	-0.755194	0.028515	5.40904
mmu-miR-144-5p:ENSMUSG00000035352	mmu-miR-144-5p	Ccl12	-0.755104	0.028516	6.391
mmu-miR-144-5p:ENSMUSG00000026417	mmu-miR-144-5p	Pigr	-0.755044	0.028516	8.14913
mmu-miR-1298-5p:ENSMUSG00000039942	mmu-miR-1298-5p	Ptger4	-0.754993	0.028516	4.59306
mmu-miR-1264-3p:ENSMUSG00000030786	mmu-miR-1264-3p	Itgam	-0.754925	0.0285168	4.67096
mmu-miR-1298-5p:ENSMUSG00000028874	mmu-miR-1298-5p	Fgr	-0.754727	0.0285654	4.77468
mmu-miR-1264-3p:ENSMUSG00000032204	mmu-miR-1264-3p	Aqp9	-0.754688	0.0285654	6.15131
mmu-miR-144-5p:ENSMUSG00000024679	mmu-miR-144-5p	Ms4a6d	-0.754644	0.0285654	6.18921
mmu-miR-144-5p:ENSMUSG00000029608	mmu-miR-144-5p	Rph3a	-0.754573	0.0285671	6.4557
mmu-miR-1298-5p:ENSMUSG00000058163	mmu-miR-1298-5p	Gm5431	-0.754509	0.0285671	11.5123
mmu-miR-144-5p:ENSMUSG00000036887	mmu-miR-144-5p	C1qa	-0.754123	0.0287533	5.63268
mmu-miR-1298-5p:ENSMUSG00000039899	mmu-miR-1298-5p	Fgl2	-0.753979	0.0287665	5.41193
mmu-miR-1298-5p:ENSMUSG00000036362	mmu-miR-1298-5p	P2ry13	-0.753968	0.0287665	6.39091
mmu-miR-144-5p:ENSMUSG00000025929	mmu-miR-144-5p	Il17a	-0.753837	0.0287756	17.9329
mmu-miR-1264-3p:ENSMUSG00000078439	mmu-miR-1264-3p	Smim24	-0.753821	0.0287756	3.82965
mmu-miR-144-5p:ENSMUSG00000031445	mmu-miR-144-5p	Proz	-0.753718	0.0287974	5.7901
mmu-miR-1298-5p:ENSMUSG00000057191	mmu-miR-1298-5p	AB124611	-0.75355	0.0288571	7.85923
mmu-miR-144-5p:ENSMUSG00000044708	mmu-miR-144-5p	Kcnj10	-0.753456	0.0288718	4.70937
mmu-miR-1298-5p:ENSMUSG00000034947	mmu-miR-1298-5p	Tmem106a	-0.753351	0.0288718	4.21015
mmu-miR-1264-3p:ENSMUSG00000048163	mmu-miR-1264-3p	Selplg	-0.753272	0.0288718	3.96242
mmu-miR-1298-5p:ENSMUSG00000020399	mmu-miR-1298-5p	Havcr2	-0.753264	0.0288718	7.51147
mmu-miR-1264-3p:ENSMUSG00000016283	mmu-miR-1264-3p	H2-M2	-0.753111	0.0289229	21.1062
mmu-miR-147-3p:ENSMUSG00000020900	mmu-miR-147-3p	Myh10	-0.752962	0.0289477	5.73312
mmu-miR-1298-5p:ENSMUSG00000015396	mmu-miR-1298-5p	Cd83	-0.752938	0.0289477	8.55826
mmu-miR-144-5p:ENSMUSG00000037649	mmu-miR-144-5p	H2-DMa	-0.752767	0.0289879	3.80336
mmu-miR-1298-5p:ENSMUSG00000039196	mmu-miR-1298-5p	Orm1	-0.752655	0.0289879	7.85683
mmu-miR-1298-5p:ENSMUSG00000023903	mmu-miR-1298-5p	Mmp25	-0.752613	0.0289879	8.10706
mmu-miR-144-5p:ENSMUSG00000000594	mmu-miR-144-5p	Gm2a	-0.752609	0.0289879	2.41807
mmu-miR-146a-5p:ENSMUSG00000029168	mmu-miR-146a-5p	Dpysl5	-0.752494	0.0290175	4.03011
mmu-miR-144-5p:ENSMUSG00000040264	mmu-miR-144-5p	Gbp5	-0.752281	0.0291039	8.06047
mmu-miR-1298-5p:ENSMUSG00000024781	mmu-miR-1298-5p	Lipa	-0.752026	0.0291752	4.8269
mmu-miR-1298-5p:ENSMUSG00000024679	mmu-miR-1298-5p	Ms4a6d	-0.75198	0.0291752	12.2918
mmu-miR-144-5p:ENSMUSG00000052212	mmu-miR-144-5p	Cd177	-0.751959	0.0291752	9.11391
mmu-miR-21a-3p:ENSMUSG00000092035	mmu-miR-21a-3p	Peg10	-0.751868	0.0291752	6.83915
mmu-miR-1264-3p:ENSMUSG00000021749	mmu-miR-1264-3p	Oit1	-0.751802	0.0291752	4.12936
mmu-miR-146b-5p:ENSMUSG00000033022	mmu-miR-146b-5p	Cdo1	-0.751771	0.0291752	3.58796
mmu-miR-144-5p:ENSMUSG00000076441	mmu-miR-144-5p	Ass1	-0.751658	0.0291776	4.25667
mmu-miR-1298-5p:ENSMUSG00000024349	mmu-miR-1298-5p	Tmem173	-0.751639	0.0291776	6.08039
mmu-miR-147-3p:ENSMUSG00000041380	mmu-miR-147-3p	Htr2c	-0.751515	0.0291855	17.2182
mmu-miR-1298-5p:ENSMUSG00000012428	mmu-miR-1298-5p	Steap4	-0.751496	0.0291855	10.9321
mmu-miR-1298-5p:ENSMUSG00000004207	mmu-miR-1298-5p	Psap	-0.751343	0.0291855	8.51886
mmu-miR-144-5p:ENSMUSG00000036381	mmu-miR-144-5p	P2ry14	-0.751219	0.0291855	3.49245
mmu-miR-1264-3p:ENSMUSG00000020702	mmu-miR-1264-3p	Ccl1	-0.751183	0.0291855	15.9748
mmu-miR-451a:ENSMUSG00000044350	mmu-miR-451a	Lacc1	-0.751157	0.0291855	3.13087
mmu-miR-1298-5p:ENSMUSG00000017400	mmu-miR-1298-5p	Stac2	-0.751117	0.0291855	7.2317
mmu-miR-1298-5p:ENSMUSG00000061578	mmu-miR-1298-5p	Ksr2	-0.751	0.0291855	9.44487
mmu-miR-1298-5p:ENSMUSG00000039395	mmu-miR-1298-5p	Mreg	-0.750974	0.0291855	5.849
mmu-miR-147-3p:ENSMUSG00000062866	mmu-miR-147-3p	Phactr2	-0.750959	0.0291855	4.33826
mmu-miR-1298-5p:ENSMUSG00000036086	mmu-miR-1298-5p	Zranb3	-0.75082	0.0291855	18.0507
mmu-miR-144-5p:ENSMUSG00000021749	mmu-miR-144-5p	Oit1	-0.75077	0.0291855	3.14553
mmu-miR-135b-5p:ENSMUSG00000037003	mmu-miR-135b-5p	Tenc1	-0.750703	0.0291855	6.58954
mmu-miR-1298-5p:ENSMUSG00000015665	mmu-miR-1298-5p	Awat1	-0.750668	0.0291855	16.3818
mmu-miR-1298-5p:ENSMUSG00000035004	mmu-miR-1298-5p	Igsf6	-0.750668	0.0291855	8.59185
mmu-miR-21b:ENSMUSG00000038700	mmu-miR-21b	Hoxb5	-0.750426	0.0292437	2.66012
mmu-miR-1264-3p:ENSMUSG00000028351	mmu-miR-1264-3p	Brinp1	-0.750417	0.0292437	6.2588
mmu-miR-144-5p:ENSMUSG00000091705	mmu-miR-144-5p	H2-Q2	-0.750358	0.0292437	4.32882
mmu-miR-1264-3p:ENSMUSG00000022831	mmu-miR-1264-3p	Hcls1	-0.750315	0.0292437	3.85055
mmu-miR-1298-5p:ENSMUSG00000030413	mmu-miR-1298-5p	Pglyrp1	-0.749955	0.029417	9.1434
mmu-miR-1298-5p:ENSMUSG00000026417	mmu-miR-1298-5p	Pigr	-0.749803	0.0294691	16.1843
mmu-miR-1264-3p:ENSMUSG00000010529	mmu-miR-1264-3p	Gm266	-0.749665	0.029513	18.4757
mmu-miR-144-5p:ENSMUSG00000038642	mmu-miR-144-5p	Ctss	-0.749474	0.0295882	6.49466
mmu-miR-1298-5p:ENSMUSG00000030220	mmu-miR-1298-5p	Arhgdib	-0.749331	0.029635	5.47875
mmu-miR-146b-5p:ENSMUSG00000018411	mmu-miR-146b-5p	Mapt	-0.7492	0.0296747	3.99833
mmu-miR-1298-5p:ENSMUSG00000109713	mmu-miR-1298-5p	.	-0.749011	0.0297494	8.00701
mmu-miR-1298-5p:ENSMUSG00000024014	mmu-miR-1298-5p	Pim1	-0.748883	0.02978	5.77357
mmu-miR-146a-5p:ENSMUSG00000028862	mmu-miR-146a-5p	Map3k6	-0.748833	0.02978	3.30331
mmu-miR-1298-5p:ENSMUSG00000020651	mmu-miR-1298-5p	Slc26a4	-0.748568	0.0298738	15.671
mmu-miR-1264-3p:ENSMUSG00000073555	mmu-miR-1264-3p	Gm4951	-0.748546	0.0298738	7.10526
mmu-miR-144-5p:ENSMUSG00000026656	mmu-miR-144-5p	Fcgr2b	-0.74848	0.0298738	6.70746
mmu-miR-135b-5p:ENSMUSG00000079173	mmu-miR-135b-5p	Zan	-0.748409	0.0298738	9.17439
mmu-miR-1298-5p:ENSMUSG00000052212	mmu-miR-1298-5p	Cd177	-0.74836	0.0298738	18.1003
mmu-miR-144-5p:ENSMUSG00000010307	mmu-miR-144-5p	Tmem86a	-0.748242	0.0299065	3.63376
mmu-miR-1298-5p:ENSMUSG00000018821	mmu-miR-1298-5p	Avpi1	-0.748133	0.0299338	4.59909
mmu-miR-1264-3p:ENSMUSG00000028270	mmu-miR-1264-3p	Gbp2	-0.748016	0.0299662	2.75419
mmu-miR-1264-3p:ENSMUSG00000086290	mmu-miR-1264-3p	Snhg12	-0.747626	0.0300954	3.7894
mmu-miR-1264-3p:ENSMUSG00000021281	mmu-miR-1264-3p	Tnfaip2	-0.74759	0.0300954	2.96483
mmu-miR-21a-3p:ENSMUSG00000028649	mmu-miR-21a-3p	Macf1	-0.747524	0.0300954	3.17578
mmu-miR-144-5p:ENSMUSG00000004707	mmu-miR-144-5p	Ly9	-0.747523	0.0300954	4.25175
mmu-miR-1298-5p:ENSMUSG00000035238	mmu-miR-1298-5p	Kcnk15	-0.747486	0.0300954	27.1026
mmu-miR-144-5p:ENSMUSG00000036805	mmu-miR-144-5p	Noxa1	-0.747348	0.0301402	7.34719
mmu-miR-1264-3p:ENSMUSG00000096727	mmu-miR-1264-3p	Psmb9	-0.747235	0.0301705	4.53487
mmu-miR-1298-5p:ENSMUSG00000069516	mmu-miR-1298-5p	Lyz2	-0.747039	0.0302282	7.10585
mmu-miR-21a-3p:ENSMUSG00000020900	mmu-miR-21a-3p	Myh10	-0.747014	0.0302282	3.12306
mmu-miR-21a-3p:ENSMUSG00000055322	mmu-miR-21a-3p	Tns1	-0.74688	0.0302706	3.64182
mmu-miR-135b-5p:ENSMUSG00000061397	mmu-miR-135b-5p	Krt79	-0.746669	0.0303591	13.4838
mmu-miR-1264-3p:ENSMUSG00000036594	mmu-miR-1264-3p	H2-Aa	-0.74654	0.0303994	5.16452
mmu-miR-342-3p:ENSMUSG00000057880	mmu-miR-342-3p	Abat	-0.746424	0.0304023	2.73785
mmu-miR-1298-5p:ENSMUSG00000002983	mmu-miR-1298-5p	Relb	-0.746393	0.0304023	4.53538
mmu-miR-451a:ENSMUSG00000026009	mmu-miR-451a	Icos	-0.746349	0.0304023	5.77962
mmu-miR-1298-5p:ENSMUSG00000073412	mmu-miR-1298-5p	Lst1	-0.746208	0.0304499	7.09292
mmu-miR-1264-3p:ENSMUSG00000056116	mmu-miR-1264-3p	H2-T22	-0.746143	0.0304515	4.5214
mmu-miR-1298-5p:ENSMUSG00000025888	mmu-miR-1298-5p	Casp1	-0.745947	0.0305319	7.19319
mmu-miR-1298-5p:ENSMUSG00000009394	mmu-miR-1298-5p	Syn2	-0.745616	0.0306221	5.1481
mmu-miR-21a-3p:ENSMUSG00000041729	mmu-miR-21a-3p	Coro2b	-0.745608	0.0306221	3.55427
mmu-miR-1298-5p:ENSMUSG00000029925	mmu-miR-1298-5p	Tbxas1	-0.745561	0.0306221	5.14939
mmu-miR-144-5p:ENSMUSG00000058715	mmu-miR-144-5p	Fcer1g	-0.745549	0.0306221	4.15861
mmu-miR-1298-5p:ENSMUSG00000087362	mmu-miR-1298-5p	Gm13710	-0.745131	0.0308038	11.2529
mmu-miR-1298-5p:ENSMUSG00000026535	mmu-miR-1298-5p	Ifi202b	-0.745123	0.0308038	9.45996
mmu-miR-451a:ENSMUSG00000070524	mmu-miR-451a	Fcrlb	-0.745042	0.0308076	9.64332
mmu-miR-1298-5p:ENSMUSG00000040264	mmu-miR-1298-5p	Gbp5	-0.744972	0.0308076	16.0082
mmu-miR-144-5p:ENSMUSG00000022439	mmu-miR-144-5p	Parvg	-0.744932	0.0308076	3.2191
mmu-miR-1298-5p:ENSMUSG00000056413	mmu-miR-1298-5p	Adap1	-0.744826	0.0308115	7.83835
mmu-miR-1264-3p:ENSMUSG00000026415	mmu-miR-1264-3p	Fcamr	-0.744802	0.0308115	6.22013
mmu-miR-144-5p:ENSMUSG00000025044	mmu-miR-144-5p	Msr1	-0.744713	0.0308115	7.97136
mmu-miR-1298-5p:ENSMUSG00000048779	mmu-miR-1298-5p	P2ry6	-0.744674	0.0308115	6.44892
mmu-miR-451a:ENSMUSG00000024663	mmu-miR-451a	Rab3il1	-0.744597	0.0308115	3.33852
mmu-miR-144-5p:ENSMUSG00000036223	mmu-miR-144-5p	Ska1	-0.744511	0.0308115	7.59128
mmu-miR-342-3p:ENSMUSG00000029168	mmu-miR-342-3p	Dpysl5	-0.744498	0.0308115	4.69695
mmu-miR-451a:ENSMUSG00000030144	mmu-miR-451a	Clec4d	-0.744222	0.0309142	7.62008
mmu-miR-1264-3p:ENSMUSG00000026958	mmu-miR-1264-3p	Dpp7	-0.744205	0.0309142	3.90161
mmu-miR-1264-3p:ENSMUSG00000064246	mmu-miR-1264-3p	Chil1	-0.744073	0.0309245	8.20737
mmu-miR-1298-5p:ENSMUSG00000029380	mmu-miR-1298-5p	Cxcl1	-0.744067	0.0309245	13.4508
mmu-miR-451a:ENSMUSG00000055541	mmu-miR-451a	Lair1	-0.743992	0.0309331	4.63798
mmu-miR-144-5p:ENSMUSG00000043157	mmu-miR-144-5p	Arl11	-0.743856	0.0309436	3.05625
mmu-miR-1298-5p:ENSMUSG00000055541	mmu-miR-1298-5p	Lair1	-0.743784	0.0309436	7.83855
mmu-miR-1298-5p:ENSMUSG00000016496	mmu-miR-1298-5p	Cd274	-0.743774	0.0309436	6.56565
mmu-miR-1264-3p:ENSMUSG00000070691	mmu-miR-1264-3p	Runx3	-0.743715	0.0309436	3.80868
mmu-miR-1264-3p:ENSMUSG00000001128	mmu-miR-1264-3p	Cfp	-0.743671	0.0309436	3.43694
mmu-miR-1264-3p:ENSMUSG00000021457	mmu-miR-1264-3p	Syk	-0.743489	0.0310169	2.3262
mmu-miR-1298-5p:ENSMUSG00000068129	mmu-miR-1298-5p	Cst7	-0.743418	0.031023	10.3941
mmu-miR-1298-5p:ENSMUSG00000028931	mmu-miR-1298-5p	Kcnab2	-0.743341	0.0310334	5.12688
mmu-miR-1264-3p:ENSMUSG00000024644	mmu-miR-1264-3p	Cndp2	-0.74297	0.0312197	2.59578
mmu-miR-1298-5p:ENSMUSG00000004730	mmu-miR-1298-5p	Emr1	-0.742585	0.0314158	7.23176
mmu-miR-144-5p:ENSMUSG00000030144	mmu-miR-144-5p	Clec4d	-0.742466	0.0314163	6.48463
mmu-miR-1298-5p:ENSMUSG00000000552	mmu-miR-1298-5p	Zfp385a	-0.742295	0.0314163	3.95553
mmu-miR-1298-5p:ENSMUSG00000030427	mmu-miR-1298-5p	Lilra6	-0.742284	0.0314163	4.65587
mmu-miR-144-5p:ENSMUSG00000038147	mmu-miR-144-5p	Cd84	-0.742269	0.0314163	4.36719
mmu-miR-1264-3p:ENSMUSG00000031838	mmu-miR-1264-3p	Ifi30	-0.742264	0.0314163	3.68625
mmu-miR-144-5p:ENSMUSG00000026958	mmu-miR-144-5p	Dpp7	-0.742211	0.0314163	2.97204
mmu-miR-135b-5p:ENSMUSG00000033022	mmu-miR-135b-5p	Cdo1	-0.742163	0.0314163	6.65948
mmu-miR-155-5p:ENSMUSG00000038065	mmu-miR-155-5p	Mturn	-0.742098	0.0314194	3.83485
mmu-miR-1264-3p:ENSMUSG00000050957	mmu-miR-1264-3p	Insl6	-0.741898	0.0314719	8.10925
mmu-miR-21a-5p:ENSMUSG00000038700	mmu-miR-21a-5p	Hoxb5	-0.741892	0.0314719	2.57533
mmu-miR-1264-3p:ENSMUSG00000041515	mmu-miR-1264-3p	Irf8	-0.741825	0.031476	3.44154
mmu-miR-451a:ENSMUSG00000032089	mmu-miR-451a	Il10ra	-0.741534	0.0316161	3.79373
mmu-miR-1264-3p:ENSMUSG00000031165	mmu-miR-1264-3p	Was	-0.741327	0.0317052	2.89901
mmu-miR-451a:ENSMUSG00000071715	mmu-miR-451a	Ncf4	-0.740977	0.031882	4.6331
mmu-miR-451a:ENSMUSG00000042677	mmu-miR-451a	Zc3h12a	-0.740802	0.0319521	4.40734
mmu-miR-144-5p:ENSMUSG00000033192	mmu-miR-144-5p	Lpcat2	-0.740513	0.0320646	2.84845
mmu-miR-451a:ENSMUSG00000015947	mmu-miR-451a	Fcgr1	-0.740498	0.0320646	6.90181
mmu-miR-1264-3p:ENSMUSG00000025279	mmu-miR-1264-3p	Dnase1l3	-0.740364	0.0321104	5.01613
mmu-miR-1298-5p:ENSMUSG00000053063	mmu-miR-1298-5p	Clec12a	-0.740207	0.0321316	13.5273
mmu-miR-1298-5p:ENSMUSG00000033538	mmu-miR-1298-5p	Casp4	-0.740198	0.0321316	5.46561
mmu-miR-1264-3p:ENSMUSG00000054046	mmu-miR-1264-3p	Klk13	-0.740151	0.0321316	3.7923
mmu-miR-155-5p:ENSMUSG00000061397	mmu-miR-155-5p	Krt79	-0.739854	0.0322299	8.54772
mmu-miR-1298-5p:ENSMUSG00000039126	mmu-miR-1298-5p	Prune2	-0.73982	0.0322299	6.67359
mmu-miR-144-5p:ENSMUSG00000009687	mmu-miR-144-5p	Fxyd5	-0.739812	0.0322299	2.34373
mmu-miR-1298-5p:ENSMUSG00000071178	mmu-miR-1298-5p	Serpina1b	-0.739678	0.0322754	5.18885
mmu-miR-1264-3p:ENSMUSG00000027656	mmu-miR-1264-3p	Wisp2	-0.73954	0.0323242	3.2607
mmu-miR-1298-5p:ENSMUSG00000066684	mmu-miR-1298-5p	Pilrb1	-0.739354	0.0323656	5.85347
mmu-miR-451a:ENSMUSG00000063234	mmu-miR-451a	Gpr84	-0.739347	0.0323656	10.3467
mmu-miR-155-5p:ENSMUSG00000035355	mmu-miR-155-5p	Kcnh4	-0.739294	0.0323656	8.37263
mmu-miR-1264-3p:ENSMUSG00000039395	mmu-miR-1264-3p	Mreg	-0.73912	0.0324362	3.86624
mmu-miR-1264-3p:ENSMUSG00000040907	mmu-miR-1264-3p	Atp1a3	-0.739007	0.0324694	4.57522
mmu-miR-1298-5p:ENSMUSG00000017760	mmu-miR-1298-5p	Ctsa	-0.738735	0.0325952	5.06555
mmu-miR-21a-3p:ENSMUSG00000021313	mmu-miR-21a-3p	Ryr2	-0.738685	0.0325952	5.94969
mmu-miR-1298-5p:ENSMUSG00000079057	mmu-miR-1298-5p	Cyp4v3	-0.738539	0.0326488	4.14412
mmu-miR-1264-3p:ENSMUSG00000015027	mmu-miR-1264-3p	Galns	-0.738469	0.0326557	3.07603
mmu-miR-21a-3p:ENSMUSG00000025092	mmu-miR-21a-3p	Hspa12a	-0.738408	0.0326567	3.39928
mmu-miR-1298-5p:ENSMUSG00000031827	mmu-miR-1298-5p	Cotl1	-0.73814	0.0327862	6.36258
mmu-miR-1298-5p:ENSMUSG00000031264	mmu-miR-1298-5p	Btk	-0.738034	0.0327893	5.62513
mmu-miR-1298-5p:ENSMUSG00000095028	mmu-miR-1298-5p	Sirpb1b	-0.738017	0.0327893	10.026
mmu-miR-1264-3p:ENSMUSG00000005054	mmu-miR-1264-3p	Cstb	-0.73782	0.0328715	3.7992
mmu-miR-147-3p:ENSMUSG00000024238	mmu-miR-147-3p	Zeb1	-0.737767	0.0328715	5.84552
mmu-miR-1298-5p:ENSMUSG00000024737	mmu-miR-1298-5p	Slc15a3	-0.737631	0.0329003	5.09341
mmu-miR-21a-5p:ENSMUSG00000041119	mmu-miR-21a-5p	Pde9a	-0.737603	0.0329003	2.22886
mmu-miR-1298-5p:ENSMUSG00000027843	mmu-miR-1298-5p	Ptpn22	-0.737448	0.0329597	5.08323
mmu-miR-1298-5p:ENSMUSG00000035678	mmu-miR-1298-5p	Tnfsf9	-0.737279	0.0330287	6.21083
mmu-miR-1298-5p:ENSMUSG00000106957	mmu-miR-1298-5p	.	-0.737203	0.0330392	8.13169
mmu-miR-1264-3p:ENSMUSG00000079547	mmu-miR-1264-3p	H2-DMb1	-0.737138	0.0330433	5.25588
mmu-miR-21a-3p:ENSMUSG00000107029	mmu-miR-21a-3p	.	-0.73699	0.0330939	19.5492
mmu-miR-1264-3p:ENSMUSG00000030117	mmu-miR-1264-3p	Gdf3	-0.73694	0.0330939	9.13902
mmu-miR-1264-3p:ENSMUSG00000047592	mmu-miR-1264-3p	Nxpe5	-0.736877	0.0330965	5.04704
mmu-miR-1264-3p:ENSMUSG00000033488	mmu-miR-1264-3p	BC026585	-0.736731	0.0331507	3.49437
mmu-miR-1264-3p:ENSMUSG00000024538	mmu-miR-1264-3p	Ppic	-0.736568	0.0332013	2.29808
mmu-miR-1264-3p:ENSMUSG00000076752	mmu-miR-1264-3p	Tcrg-C2	-0.736533	0.0332013	5.73631
mmu-miR-1298-5p:ENSMUSG00000056529	mmu-miR-1298-5p	Ptafr	-0.736255	0.0332403	11.6288
mmu-miR-144-5p:ENSMUSG00000106957	mmu-miR-144-5p	.	-0.736232	0.0332403	4.09448
mmu-miR-144-5p:ENSMUSG00000040613	mmu-miR-144-5p	Apobec1	-0.7362	0.0332403	4.84459
mmu-miR-144-5p:ENSMUSG00000025877	mmu-miR-144-5p	Hk3	-0.736193	0.0332403	6.95007
mmu-miR-1264-3p:ENSMUSG00000063354	mmu-miR-1264-3p	Slc39a4	-0.736128	0.0332403	3.42466
mmu-miR-1298-5p:ENSMUSG00000015340	mmu-miR-1298-5p	Cybb	-0.736122	0.0332403	6.98333
mmu-miR-144-5p:ENSMUSG00000026628	mmu-miR-144-5p	Atf3	-0.73604	0.0332548	3.97626
mmu-miR-144-5p:ENSMUSG00000020010	mmu-miR-144-5p	Vnn3	-0.735865	0.0333281	7.08823
mmu-miR-21a-3p:ENSMUSG00000031748	mmu-miR-21a-3p	Gnao1	-0.73572	0.0333532	3.66052
mmu-miR-155-5p:ENSMUSG00000024238	mmu-miR-155-5p	Zeb1	-0.735611	0.0333532	3.94219
mmu-miR-1298-5p:ENSMUSG00000003882	mmu-miR-1298-5p	Il7r	-0.73557	0.0333532	5.91824
mmu-miR-1264-3p:ENSMUSG00000021062	mmu-miR-1264-3p	Rab15	-0.735568	0.0333532	4.13276
mmu-miR-1298-5p:ENSMUSG00000031443	mmu-miR-1298-5p	F7	-0.735535	0.0333532	5.07576
mmu-miR-1298-5p:ENSMUSG00000041736	mmu-miR-1298-5p	Tspo	-0.735466	0.0333532	4.20601
mmu-miR-1264-3p:ENSMUSG00000087075	mmu-miR-1264-3p	A230065H16Rik	-0.735377	0.0333532	11.7016
mmu-miR-144-5p:ENSMUSG00000049723	mmu-miR-144-5p	Mmp12	-0.735349	0.0333532	12.8066
mmu-miR-451a:ENSMUSG00000056888	mmu-miR-451a	Glipr1	-0.735304	0.0333532	4.99415
mmu-miR-1264-3p:ENSMUSG00000031827	mmu-miR-1264-3p	Cotl1	-0.73523	0.0333637	4.20572
mmu-miR-1298-5p:ENSMUSG00000025355	mmu-miR-1298-5p	Mmp19	-0.735054	0.0334373	6.37694
mmu-miR-1264-3p:ENSMUSG00000026770	mmu-miR-1264-3p	Il2ra	-0.734899	0.0334985	4.94813
mmu-miR-21a-5p:ENSMUSG00000031613	mmu-miR-21a-5p	Hpgd	-0.734766	0.0335455	2.29032
mmu-miR-1264-3p:ENSMUSG00000086712	mmu-miR-1264-3p	AI427809	-0.734576	0.0336066	4.8921
mmu-miR-146a-5p:ENSMUSG00000038600	mmu-miR-146a-5p	Atp6v0a4	-0.73454	0.0336066	3.19938
mmu-miR-144-5p:ENSMUSG00000073490	mmu-miR-144-5p	AI607873	-0.734456	0.0336066	3.035
mmu-miR-1264-3p:ENSMUSG00000080242	mmu-miR-1264-3p	Gm15487	-0.734439	0.0336066	3.05588
mmu-miR-1298-5p:ENSMUSG00000020097	mmu-miR-1298-5p	Sgpl1	-0.734264	0.0336798	4.60703
mmu-miR-1298-5p:ENSMUSG00000057135	mmu-miR-1298-5p	Scimp	-0.734047	0.0337804	7.81637
mmu-miR-144-5p:ENSMUSG00000000290	mmu-miR-144-5p	Itgb2	-0.733965	0.0337957	3.15175
mmu-miR-155-5p:ENSMUSG00000070529	mmu-miR-155-5p	Wfdc10	-0.733842	0.0338207	11.301
mmu-miR-144-5p:ENSMUSG00000025473	mmu-miR-144-5p	Adam8	-0.733811	0.0338207	3.25235
mmu-miR-144-5p:ENSMUSG00000087362	mmu-miR-144-5p	Gm13710	-0.733618	0.0339061	5.66607
mmu-miR-1298-5p:ENSMUSG00000048163	mmu-miR-1298-5p	Selplg	-0.733526	0.0339278	5.9945
mmu-miR-144-5p:ENSMUSG00000029371	mmu-miR-144-5p	Cxcl5	-0.733407	0.0339667	9.85643
mmu-miR-147-3p:ENSMUSG00000018411	mmu-miR-147-3p	Mapt	-0.733164	0.034084	6.97579
mmu-miR-144-5p:ENSMUSG00000003206	mmu-miR-144-5p	Ebi3	-0.733087	0.0340867	5.1109
mmu-miR-1298-5p:ENSMUSG00000048234	mmu-miR-1298-5p	Rnf149	-0.733039	0.0340867	7.17027
mmu-miR-1298-5p:ENSMUSG00000030560	mmu-miR-1298-5p	Ctsc	-0.732964	0.0340867	6.65095
mmu-miR-21a-3p:ENSMUSG00000057880	mmu-miR-21a-3p	Abat	-0.732916	0.0340867	3.87769
mmu-miR-223-3p:ENSMUSG00000055022	mmu-miR-223-3p	Cntn1	-0.732849	0.0340867	2.80303
mmu-miR-144-5p:ENSMUSG00000033777	mmu-miR-144-5p	Tlr13	-0.732818	0.0340867	3.73211
mmu-miR-144-5p:ENSMUSG00000021451	mmu-miR-144-5p	Sema4d	-0.732728	0.0341075	3.59547
mmu-miR-1298-5p:ENSMUSG00000109036	mmu-miR-1298-5p	.	-0.732397	0.0342735	8.09625
mmu-miR-451a:ENSMUSG00000021322	mmu-miR-451a	Aoah	-0.732351	0.0342735	6.35617
mmu-miR-1298-5p:ENSMUSG00000040026	mmu-miR-1298-5p	Saa3	-0.7322	0.0343332	19.0198
mmu-miR-1298-5p:ENSMUSG00000034708	mmu-miR-1298-5p	Grn	-0.732102	0.0343596	4.69997
mmu-miR-144-5p:ENSMUSG00000093765	mmu-miR-144-5p	Gm20658	-0.73198	0.0344007	7.13577
mmu-miR-1298-5p:ENSMUSG00000046879	mmu-miR-1298-5p	Irgm1	-0.73187	0.0344347	4.08865
mmu-miR-1298-5p:ENSMUSG00000021451	mmu-miR-1298-5p	Sema4d	-0.731664	0.0345296	7.14063
mmu-miR-1298-5p:ENSMUSG00000036814	mmu-miR-1298-5p	Slc6a20a	-0.731576	0.0345369	9.72203
mmu-miR-1264-3p:ENSMUSG00000029622	mmu-miR-1264-3p	Arpc1b	-0.731539	0.0345369	2.48842
mmu-miR-1264-3p:ENSMUSG00000047415	mmu-miR-1264-3p	Gpr68	-0.731306	0.034631	6.42041
mmu-miR-155-5p:ENSMUSG00000107029	mmu-miR-155-5p	.	-0.731278	0.034631	24.2022
mmu-miR-1298-5p:ENSMUSG00000063354	mmu-miR-1298-5p	Slc39a4	-0.731049	0.0347409	5.18096
mmu-miR-1298-5p:ENSMUSG00000026358	mmu-miR-1298-5p	Rgs1	-0.73079	0.03487	14.814
mmu-miR-144-5p:ENSMUSG00000035238	mmu-miR-144-5p	Kcnk15	-0.730593	0.0349307	13.6467
mmu-miR-1298-5p:ENSMUSG00000027656	mmu-miR-1298-5p	Wisp2	-0.730524	0.0349307	4.93291
mmu-miR-1298-5p:ENSMUSG00000092203	mmu-miR-1298-5p	1110038B12Rik	-0.730414	0.0349307	5.72274
mmu-miR-1298-5p:ENSMUSG00000050370	mmu-miR-1298-5p	Ch25h	-0.730366	0.0349307	10.5644
mmu-miR-144-5p:ENSMUSG00000016498	mmu-miR-144-5p	Pdcd1lg2	-0.730315	0.0349307	5.16135
mmu-miR-1298-5p:ENSMUSG00000091373	mmu-miR-1298-5p	Gm8810	-0.730315	0.0349307	8.76853
mmu-miR-1298-5p:ENSMUSG00000026770	mmu-miR-1298-5p	Il2ra	-0.730301	0.0349307	7.48572
mmu-miR-1264-3p:ENSMUSG00000012889	mmu-miR-1264-3p	Podnl1	-0.73004	0.0350438	4.98837
mmu-miR-1298-5p:ENSMUSG00000094335	mmu-miR-1298-5p	Igkv1-117	-0.730012	0.0350438	11.5472
mmu-miR-1264-3p:ENSMUSG00000076555	mmu-miR-1264-3p	Igkv4-57-1	-0.729905	0.0350763	18.6254
mmu-miR-1298-5p:ENSMUSG00000021457	mmu-miR-1298-5p	Syk	-0.729849	0.0350763	3.51917
mmu-miR-1298-5p:ENSMUSG00000028238	mmu-miR-1298-5p	Atp6v0d2	-0.729743	0.035081	6.09539
mmu-miR-21b:ENSMUSG00000107029	mmu-miR-21b	.	-0.729729	0.035081	16.2128
mmu-miR-342-3p:ENSMUSG00000040289	mmu-miR-342-3p	Hey1	-0.729598	0.0351291	1.6879
mmu-miR-147-3p:ENSMUSG00000031613	mmu-miR-147-3p	Hpgd	-0.72941	0.0352136	5.23657
mmu-miR-451a:ENSMUSG00000031444	mmu-miR-451a	F10	-0.729285	0.0352579	5.71443
mmu-miR-144-5p:ENSMUSG00000079419	mmu-miR-144-5p	Ms4a6c	-0.729019	0.0353931	5.83703
mmu-miR-21a-3p:ENSMUSG00000018411	mmu-miR-21a-3p	Mapt	-0.728595	0.0354919	3.79999
mmu-miR-1264-3p:ENSMUSG00000053063	mmu-miR-1264-3p	Clec12a	-0.728561	0.0354919	8.94165
mmu-miR-144-5p:ENSMUSG00000002985	mmu-miR-144-5p	Apoe	-0.728541	0.0354919	3.42927
mmu-miR-1264-3p:ENSMUSG00000030048	mmu-miR-1264-3p	Gkn3	-0.728539	0.0354919	5.37413
mmu-miR-144-5p:ENSMUSG00000023349	mmu-miR-144-5p	Clec4n	-0.728512	0.0354919	8.04364
mmu-miR-342-3p:ENSMUSG00000028862	mmu-miR-342-3p	Map3k6	-0.728507	0.0354919	3.84989
mmu-miR-144-5p:ENSMUSG00000056529	mmu-miR-144-5p	Ptafr	-0.728475	0.0354919	5.85534
mmu-miR-144-5p:ENSMUSG00000108084	mmu-miR-144-5p	.	-0.728412	0.0354949	3.92112
mmu-miR-144-5p:ENSMUSG00000052160	mmu-miR-144-5p	Pld4	-0.728348	0.0354949	3.20118
mmu-miR-21b:ENSMUSG00000033022	mmu-miR-21b	Cdo1	-0.728304	0.0354949	2.82801
mmu-miR-1264-3p:ENSMUSG00000068227	mmu-miR-1264-3p	Il2rb	-0.728022	0.0356412	3.31921
mmu-miR-144-5p:ENSMUSG00000074802	mmu-miR-144-5p	Gas2l3	-0.727886	0.0356932	3.55918
mmu-miR-1264-3p:ENSMUSG00000063873	mmu-miR-1264-3p	Slc24a3	-0.727823	0.0356979	2.62651
mmu-miR-144-5p:ENSMUSG00000004952	mmu-miR-144-5p	Rasa4	-0.727699	0.0357421	2.58539
mmu-miR-1264-3p:ENSMUSG00000018916	mmu-miR-1264-3p	Csf2	-0.727345	0.0359348	4.12439
mmu-miR-1298-5p:ENSMUSG00000030117	mmu-miR-1298-5p	Gdf3	-0.727247	0.0359348	13.8259
mmu-miR-1298-5p:ENSMUSG00000059326	mmu-miR-1298-5p	Csf2ra	-0.727182	0.0359348	4.00594
mmu-miR-144-5p:ENSMUSG00000071178	mmu-miR-144-5p	Serpina1b	-0.727167	0.0359348	2.6127
mmu-miR-1298-5p:ENSMUSG00000030789	mmu-miR-1298-5p	Itgax	-0.727125	0.0359348	6.49931
mmu-miR-1298-5p:ENSMUSG00000025534	mmu-miR-1298-5p	Gusb	-0.727029	0.0359613	4.14326
mmu-miR-144-5p:ENSMUSG00000047798	mmu-miR-144-5p	Cd300lf	-0.726943	0.0359812	4.23154
mmu-miR-135b-5p:ENSMUSG00000107134	mmu-miR-135b-5p	.	-0.726834	0.0360162	7.71916
mmu-miR-1264-3p:ENSMUSG00000030111	mmu-miR-1264-3p	A2m	-0.72668	0.0360801	7.71055
mmu-miR-144-5p:ENSMUSG00000040133	mmu-miR-144-5p	Gpr176	-0.726607	0.0360918	6.65554
mmu-miR-1298-5p:ENSMUSG00000030187	mmu-miR-1298-5p	Klra2	-0.726237	0.036275	9.96949
mmu-miR-21a-3p:ENSMUSG00000024998	mmu-miR-21a-3p	Plce1	-0.726172	0.036275	3.51336
mmu-miR-1264-3p:ENSMUSG00000027514	mmu-miR-1264-3p	Zbp1	-0.72616	0.036275	7.35244
mmu-miR-1298-5p:ENSMUSG00000029379	mmu-miR-1298-5p	Cxcl3	-0.725859	0.0364192	10.2798
mmu-miR-1298-5p:ENSMUSG00000036478	mmu-miR-1298-5p	Btg1	-0.725829	0.0364192	4.90658
mmu-miR-1298-5p:ENSMUSG00000028327	mmu-miR-1298-5p	Stra6l	-0.725473	0.0366161	8.68137
mmu-miR-1298-5p:ENSMUSG00000029642	mmu-miR-1298-5p	Polr1d	-0.725295	0.036697	4.06672
mmu-miR-1264-3p:ENSMUSG00000094433	mmu-miR-1264-3p	Igkv5-43	-0.725216	0.0367127	10.0564
mmu-miR-1298-5p:ENSMUSG00000032204	mmu-miR-1298-5p	Aqp9	-0.724921	0.0368707	9.30593
mmu-miR-1298-5p:ENSMUSG00000064246	mmu-miR-1298-5p	Chil1	-0.724772	0.0369327	12.4164
mmu-miR-1264-3p:ENSMUSG00000029304	mmu-miR-1264-3p	Spp1	-0.724636	0.0369859	8.44161
mmu-miR-144-5p:ENSMUSG00000079227	mmu-miR-144-5p	Ccr5	-0.724345	0.0371389	4.89527
mmu-miR-1264-3p:ENSMUSG00000018500	mmu-miR-1264-3p	Adora2b	-0.72422	0.0371389	3.52897
mmu-miR-135b-5p:ENSMUSG00000020599	mmu-miR-135b-5p	Rgs9	-0.724206	0.0371389	7.12451
mmu-miR-144-5p:ENSMUSG00000026981	mmu-miR-144-5p	Il1rn	-0.724063	0.0371389	7.62002
mmu-miR-1264-3p:ENSMUSG00000000682	mmu-miR-1264-3p	Cd52	-0.723991	0.0371389	6.31034
mmu-miR-1298-5p:ENSMUSG00000021213	mmu-miR-1298-5p	Akr1c13	-0.723976	0.0371389	10.9135
mmu-miR-146a-5p:ENSMUSG00000020160	mmu-miR-146a-5p	Meis1	-0.723901	0.0371389	1.60994
mmu-miR-144-5p:ENSMUSG00000017400	mmu-miR-144-5p	Stac2	-0.723786	0.0371389	3.64132
mmu-miR-135b-5p:ENSMUSG00000024238	mmu-miR-135b-5p	Zeb1	-0.723783	0.0371389	6.21872
mmu-miR-144-5p:ENSMUSG00000052336	mmu-miR-144-5p	Cx3cr1	-0.723723	0.0371389	3.72924
mmu-miR-1298-5p:ENSMUSG00000028673	mmu-miR-1298-5p	Fuca1	-0.723642	0.0371389	3.57205
mmu-miR-1264-3p:ENSMUSG00000030921	mmu-miR-1264-3p	Trim30a	-0.723606	0.0371389	3.40193
mmu-miR-1298-5p:ENSMUSG00000028965	mmu-miR-1298-5p	Tnfrsf9	-0.723542	0.0371389	17.4319
mmu-miR-146a-5p:ENSMUSG00000027313	mmu-miR-146a-5p	Chac1	-0.723464	0.0371389	2.22766
mmu-miR-1298-5p:ENSMUSG00000038910	mmu-miR-1298-5p	Plcl2	-0.723438	0.0371389	5.29368
mmu-miR-223-3p:ENSMUSG00000033022	mmu-miR-223-3p	Cdo1	-0.723428	0.0371389	1.62671
mmu-miR-1298-5p:ENSMUSG00000026177	mmu-miR-1298-5p	Slc11a1	-0.723427	0.0371389	11.6438
mmu-miR-21a-5p:ENSMUSG00000033022	mmu-miR-21a-5p	Cdo1	-0.723422	0.0371389	2.73787
mmu-miR-144-5p:ENSMUSG00000035004	mmu-miR-144-5p	Igsf6	-0.723229	0.0372303	4.32619
mmu-miR-451a:ENSMUSG00000026822	mmu-miR-451a	Lcn2	-0.723046	0.0373152	9.67546
mmu-miR-21a-3p:ENSMUSG00000028487	mmu-miR-21a-3p	Bnc2	-0.722339	0.0376997	4.94734
mmu-miR-144-5p:ENSMUSG00000018774	mmu-miR-144-5p	Cd68	-0.722325	0.0376997	4.82474
mmu-miR-1298-5p:ENSMUSG00000007038	mmu-miR-1298-5p	Neu1	-0.722206	0.0376997	3.55058
mmu-miR-1298-5p:ENSMUSG00000034854	mmu-miR-1298-5p	Mfsd12	-0.72219	0.0376997	4.34046
mmu-miR-1264-3p:ENSMUSG00000040364	mmu-miR-1264-3p	Sec1	-0.722161	0.0376997	5.05377
mmu-miR-147-3p:ENSMUSG00000033022	mmu-miR-147-3p	Cdo1	-0.722	0.0376997	6.25984
mmu-miR-21b:ENSMUSG00000024238	mmu-miR-21b	Zeb1	-0.72198	0.0376997	2.64083
mmu-miR-21a-3p:ENSMUSG00000033722	mmu-miR-21a-3p	BC034090	-0.721958	0.0376997	3.60156
mmu-miR-451a:ENSMUSG00000034652	mmu-miR-451a	Cd300a	-0.721928	0.0376997	3.80697
mmu-miR-144-5p:ENSMUSG00000032688	mmu-miR-144-5p	Malt1	-0.721926	0.0376997	2.91725
mmu-miR-144-5p:ENSMUSG00000079057	mmu-miR-144-5p	Cyp4v3	-0.721818	0.0377352	2.08665
mmu-miR-21a-3p:ENSMUSG00000035407	mmu-miR-21a-3p	Kank4	-0.721209	0.0380836	2.99713
mmu-miR-451a:ENSMUSG00000004707	mmu-miR-451a	Ly9	-0.721189	0.0380836	4.99623
mmu-miR-144-5p:ENSMUSG00000105504	mmu-miR-144-5p	.	-0.721053	0.0381388	2.9294
mmu-miR-1298-5p:ENSMUSG00000033192	mmu-miR-1298-5p	Lpcat2	-0.720871	0.0382188	5.65706
mmu-miR-451a:ENSMUSG00000023349	mmu-miR-451a	Clec4n	-0.720826	0.0382188	9.45208
mmu-miR-146b-5p:ENSMUSG00000072600	mmu-miR-146b-5p	Ear-ps9	-0.72077	0.03822	6.52094
mmu-miR-1264-3p:ENSMUSG00000062248	mmu-miR-1264-3p	Cks2	-0.720559	0.0383025	3.49204
mmu-miR-144-5p:ENSMUSG00000004207	mmu-miR-144-5p	Psap	-0.720496	0.0383025	4.28943
mmu-miR-144-5p:ENSMUSG00000070427	mmu-miR-144-5p	Il18bp	-0.720486	0.0383025	4.398
mmu-miR-451a:ENSMUSG00000073421	mmu-miR-451a	H2-Ab1	-0.720424	0.0383077	5.90667
mmu-miR-1298-5p:ENSMUSG00000074802	mmu-miR-1298-5p	Gas2l3	-0.720346	0.0383239	7.06857
mmu-miR-1298-5p:ENSMUSG00000024300	mmu-miR-1298-5p	Myo1f	-0.720225	0.0383696	4.77465
mmu-miR-21a-3p:ENSMUSG00000053617	mmu-miR-21a-3p	Sh3pxd2a	-0.720166	0.0383725	2.82507
mmu-miR-144-5p:ENSMUSG00000025279	mmu-miR-144-5p	Dnase1l3	-0.720076	0.0383725	3.82103
mmu-miR-144-5p:ENSMUSG00000076549	mmu-miR-144-5p	Igkv4-68	-0.720003	0.0383725	5.65151
mmu-miR-144-5p:ENSMUSG00000025351	mmu-miR-144-5p	Cd63	-0.719971	0.0383725	3.33923
mmu-miR-135b-5p:ENSMUSG00000046275	mmu-miR-135b-5p	Tusc5	-0.719915	0.0383725	6.81645
mmu-miR-1298-5p:ENSMUSG00000050708	mmu-miR-1298-5p	Ftl1	-0.719873	0.0383725	4.10113
mmu-miR-1298-5p:ENSMUSG00000060586	mmu-miR-1298-5p	H2-Eb1	-0.719846	0.0383725	9.60865
mmu-miR-451a:ENSMUSG00000058427	mmu-miR-451a	Cxcl2	-0.719788	0.0383756	6.53756
mmu-miR-1264-3p:ENSMUSG00000042064	mmu-miR-1264-3p	Myo3b	-0.719704	0.0383957	5.70077
mmu-miR-144-5p:ENSMUSG00000020017	mmu-miR-144-5p	Hal	-0.719629	0.0384107	7.23695
mmu-miR-451a:ENSMUSG00000026548	mmu-miR-451a	Slamf9	-0.719247	0.0386319	4.54529
mmu-miR-144-5p:ENSMUSG00000021939	mmu-miR-144-5p	Ctsb	-0.719129	0.0386753	3.67097
mmu-miR-144-5p:ENSMUSG00000082292	mmu-miR-144-5p	Gm12250	-0.719019	0.0387134	3.73551
mmu-miR-1298-5p:ENSMUSG00000045917	mmu-miR-1298-5p	6330416G13Rik	-0.71886	0.0387852	4.45555
mmu-miR-135b-5p:ENSMUSG00000029101	mmu-miR-135b-5p	Rgs12	-0.718715	0.0388127	4.97407
mmu-miR-223-3p:ENSMUSG00000057880	mmu-miR-223-3p	Abat	-0.718713	0.0388127	1.84983
mmu-miR-1298-5p:ENSMUSG00000025232	mmu-miR-1298-5p	Hexa	-0.718513	0.0388577	7.49029
mmu-miR-135b-5p:ENSMUSG00000038700	mmu-miR-135b-5p	Hoxb5	-0.718466	0.0388577	6.26412
mmu-miR-144-5p:ENSMUSG00000019832	mmu-miR-144-5p	Rab32	-0.718399	0.0388577	3.65174
mmu-miR-1298-5p:ENSMUSG00000001751	mmu-miR-1298-5p	Naglu	-0.718371	0.0388577	5.84397
mmu-miR-144-5p:ENSMUSG00000091523	mmu-miR-144-5p	AU040972	-0.718337	0.0388577	4.02524
mmu-miR-144-5p:ENSMUSG00000086712	mmu-miR-144-5p	AI427809	-0.718328	0.0388577	3.72654
mmu-miR-1298-5p:ENSMUSG00000047415	mmu-miR-1298-5p	Gpr68	-0.718116	0.0389651	9.71304
mmu-miR-1298-5p:ENSMUSG00000032359	mmu-miR-1298-5p	Ctsh	-0.717798	0.0391367	3.53291
mmu-miR-1298-5p:ENSMUSG00000067704	mmu-miR-1298-5p	Wfdc13	-0.717753	0.0391367	14.4092
mmu-miR-1264-3p:ENSMUSG00000032436	mmu-miR-1264-3p	Cmtm7	-0.717688	0.0391367	3.6389
mmu-miR-1298-5p:ENSMUSG00000029375	mmu-miR-1298-5p	Cxcl15	-0.717651	0.0391367	5.43498
mmu-miR-451a:ENSMUSG00000009185	mmu-miR-451a	Ccl8	-0.717578	0.0391507	10.0932
mmu-miR-144-5p:ENSMUSG00000022831	mmu-miR-144-5p	Hcls1	-0.717434	0.0392126	2.93314
mmu-miR-1264-3p:ENSMUSG00000038209	mmu-miR-1264-3p	Itln1	-0.717367	0.0392217	5.75213
mmu-miR-144-5p:ENSMUSG00000029366	mmu-miR-144-5p	Dck	-0.717282	0.0392439	2.82601
mmu-miR-1264-3p:ENSMUSG00000022876	mmu-miR-1264-3p	Samsn1	-0.717136	0.0392472	4.96122
mmu-miR-1298-5p:ENSMUSG00000045362	mmu-miR-1298-5p	Tnfrsf26	-0.717129	0.0392472	7.08437
mmu-miR-1298-5p:ENSMUSG00000022667	mmu-miR-1298-5p	Cd200r1	-0.717119	0.0392472	10.5807
mmu-miR-155-5p:ENSMUSG00000041828	mmu-miR-155-5p	Abca8a	-0.717007	0.0392872	3.94193
mmu-miR-1298-5p:ENSMUSG00000037095	mmu-miR-1298-5p	Lrg1	-0.71679	0.0393653	9.82664
mmu-miR-146a-5p:ENSMUSG00000027858	mmu-miR-146a-5p	Tspan2	-0.716747	0.0393653	1.71407
mmu-miR-147-3p:ENSMUSG00000103567	mmu-miR-147-3p	Pcdhga5	-0.716735	0.0393653	9.11292
mmu-miR-1298-5p:ENSMUSG00000021624	mmu-miR-1298-5p	Cd180	-0.716543	0.03946	7.00235
mmu-miR-1264-3p:ENSMUSG00000031740	mmu-miR-1264-3p	Mmp2	-0.716407	0.0394873	3.01597
mmu-miR-147-3p:ENSMUSG00000107029	mmu-miR-147-3p	.	-0.716355	0.0394873	35.8873
mmu-miR-1298-5p:ENSMUSG00000073489	mmu-miR-1298-5p	Ifi204	-0.716294	0.0394873	7.23098
mmu-miR-1264-3p:ENSMUSG00000006529	mmu-miR-1264-3p	Itih1	-0.716293	0.0394873	6.57062
mmu-miR-1264-3p:ENSMUSG00000013707	mmu-miR-1264-3p	Tnfaip8l2	-0.71618	0.039502	4.46938
mmu-miR-1264-3p:ENSMUSG00000027215	mmu-miR-1264-3p	Cd82	-0.716102	0.039502	2.73287
mmu-miR-21a-3p:ENSMUSG00000024238	mmu-miR-21a-3p	Zeb1	-0.716077	0.039502	3.18429
mmu-miR-1264-3p:ENSMUSG00000005667	mmu-miR-1264-3p	Mthfd2	-0.716062	0.039502	5.31706
mmu-miR-1298-5p:ENSMUSG00000002058	mmu-miR-1298-5p	Unc119	-0.715965	0.0395326	4.23204
mmu-miR-1264-3p:ENSMUSG00000026011	mmu-miR-1264-3p	Ctla4	-0.715824	0.0395694	12.8741
mmu-miR-155-5p:ENSMUSG00000069833	mmu-miR-155-5p	Ahnak	-0.715807	0.0395694	5.85398
mmu-miR-144-5p:ENSMUSG00000004609	mmu-miR-144-5p	Cd33	-0.715679	0.0395737	3.73091
mmu-miR-144-5p:ENSMUSG00000020143	mmu-miR-144-5p	Dock2	-0.715675	0.0395737	1.75293
mmu-miR-1264-3p:ENSMUSG00000028716	mmu-miR-1264-3p	Pdzk1ip1	-0.715556	0.0395737	3.28575
mmu-miR-135b-5p:ENSMUSG00000024451	mmu-miR-135b-5p	Arap3	-0.715544	0.0395737	5.22851
mmu-miR-1298-5p:ENSMUSG00000040659	mmu-miR-1298-5p	Efhd2	-0.715383	0.0395737	4.84876
mmu-miR-1264-3p:ENSMUSG00000024053	mmu-miR-1264-3p	Emilin2	-0.715323	0.0395737	3.46803
mmu-miR-144-5p:ENSMUSG00000041515	mmu-miR-144-5p	Irf8	-0.715298	0.0395737	2.62158
mmu-miR-144-5p:ENSMUSG00000041481	mmu-miR-144-5p	Serpina3g	-0.715293	0.0395737	3.96989
mmu-miR-1264-3p:ENSMUSG00000060962	mmu-miR-1264-3p	Dmkn	-0.715286	0.0395737	4.98536
mmu-miR-1264-3p:ENSMUSG00000004266	mmu-miR-1264-3p	Ptpn6	-0.71528	0.0395737	3.43182
mmu-miR-1264-3p:ENSMUSG00000022372	mmu-miR-1264-3p	Sla	-0.715228	0.0395737	2.95153
mmu-miR-144-5p:ENSMUSG00000049988	mmu-miR-144-5p	Lrrc25	-0.714987	0.0397027	3.67923
mmu-miR-144-5p:ENSMUSG00000040528	mmu-miR-144-5p	Milr1	-0.714901	0.0397258	5.67203
mmu-miR-144-5p:ENSMUSG00000003882	mmu-miR-144-5p	Il7r	-0.714772	0.0397788	2.97997
mmu-miR-1298-5p:ENSMUSG00000043931	mmu-miR-1298-5p	Gimap7	-0.714527	0.0398654	10.3844
mmu-miR-146b-5p:ENSMUSG00000029683	mmu-miR-146b-5p	Lmod2	-0.714505	0.0398654	5.67379
mmu-miR-1298-5p:ENSMUSG00000010529	mmu-miR-1298-5p	Gm266	-0.714398	0.0398654	27.9508
mmu-miR-451a:ENSMUSG00000029915	mmu-miR-451a	Clec5a	-0.714333	0.0398654	9.36373
mmu-miR-144-5p:ENSMUSG00000021190	mmu-miR-144-5p	Lgmn	-0.71433	0.0398654	2.47036
mmu-miR-1264-3p:ENSMUSG00000030225	mmu-miR-1264-3p	Dera	-0.714317	0.0398654	3.76536
mmu-miR-1264-3p:ENSMUSG00000050708	mmu-miR-1264-3p	Ftl1	-0.714283	0.0398654	2.71088
mmu-miR-21a-3p:ENSMUSG00000020524	mmu-miR-21a-3p	Gria1	-0.714146	0.0399242	5.33011
mmu-miR-135b-5p:ENSMUSG00000057880	mmu-miR-135b-5p	Abat	-0.714009	0.0399633	7.5729
mmu-miR-451a:ENSMUSG00000022126	mmu-miR-451a	Irg1	-0.713982	0.0399633	14.9649
mmu-miR-451a:ENSMUSG00000000982	mmu-miR-451a	Ccl3	-0.713934	0.0399633	9.2638
mmu-miR-135b-5p:ENSMUSG00000029683	mmu-miR-135b-5p	Lmod2	-0.713814	0.039994	10.5309
mmu-miR-1264-3p:ENSMUSG00000033538	mmu-miR-1264-3p	Casp4	-0.713786	0.039994	3.61282
mmu-miR-1264-3p:ENSMUSG00000033467	mmu-miR-1264-3p	Crlf2	-0.713709	0.0400115	3.27829
mmu-miR-155-5p:ENSMUSG00000041119	mmu-miR-155-5p	Pde9a	-0.713517	0.040107	3.43674
mmu-miR-451a:ENSMUSG00000028362	mmu-miR-451a	Tnfsf8	-0.713429	0.040107	7.15741
mmu-miR-144-5p:ENSMUSG00000031266	mmu-miR-144-5p	Gla	-0.713416	0.040107	3.82685
mmu-miR-144-5p:ENSMUSG00000068129	mmu-miR-144-5p	Cst7	-0.713361	0.0401095	5.23366
mmu-miR-21a-3p:ENSMUSG00000028444	mmu-miR-21a-3p	Cntfr	-0.713296	0.0401162	5.09392
mmu-miR-1264-3p:ENSMUSG00000006731	mmu-miR-1264-3p	B4galnt1	-0.713227	0.0401162	2.84563
mmu-miR-1298-5p:ENSMUSG00000029366	mmu-miR-1298-5p	Dck	-0.713197	0.0401162	5.61249
mmu-miR-155-5p:ENSMUSG00000021838	mmu-miR-155-5p	Samd4	-0.713147	0.0401162	3.67255
mmu-miR-451a:ENSMUSG00000027199	mmu-miR-451a	Gatm	-0.712466	0.0405485	4.51312
mmu-miR-144-5p:ENSMUSG00000016496	mmu-miR-144-5p	Cd274	-0.71226	0.0405875	3.30595
mmu-miR-144-5p:ENSMUSG00000018930	mmu-miR-144-5p	Ccl4	-0.712219	0.0405875	8.7159
mmu-miR-451a:ENSMUSG00000025473	mmu-miR-451a	Adam8	-0.712214	0.0405875	3.82184
mmu-miR-144-5p:ENSMUSG00000051439	mmu-miR-144-5p	Cd14	-0.712204	0.0405875	4.58874
mmu-miR-451a:ENSMUSG00000071552	mmu-miR-451a	Tigit	-0.712122	0.0406002	10.3707
mmu-miR-144-5p:ENSMUSG00000026548	mmu-miR-144-5p	Slamf9	-0.712084	0.0406002	3.868
mmu-miR-1298-5p:ENSMUSG00000012889	mmu-miR-1298-5p	Podnl1	-0.711799	0.0407423	7.5466
mmu-miR-1264-3p:ENSMUSG00000031779	mmu-miR-1264-3p	Ccl22	-0.711746	0.0407423	5.84078
mmu-miR-1298-5p:ENSMUSG00000045312	mmu-miR-1298-5p	Lhfpl2	-0.711725	0.0407423	11.2135
mmu-miR-1264-3p:ENSMUSG00000021356	mmu-miR-1264-3p	Irf4	-0.711624	0.0407771	3.69357
mmu-miR-1298-5p:ENSMUSG00000028111	mmu-miR-1298-5p	Ctsk	-0.711547	0.0407949	8.10874
mmu-miR-1264-3p:ENSMUSG00000051212	mmu-miR-1264-3p	Gpr183	-0.711483	0.0408037	3.48686
mmu-miR-1298-5p:ENSMUSG00000004864	mmu-miR-1298-5p	Mapk13	-0.711273	0.0408701	7.1591
mmu-miR-1264-3p:ENSMUSG00000028197	mmu-miR-1264-3p	Col24a1	-0.711211	0.0408701	8.00252
mmu-miR-342-3p:ENSMUSG00000004558	mmu-miR-342-3p	Ndrg2	-0.711166	0.0408701	2.38615
mmu-miR-144-5p:ENSMUSG00000007891	mmu-miR-144-5p	Ctsd	-0.711134	0.0408701	4.8553
mmu-miR-144-5p:ENSMUSG00000034652	mmu-miR-144-5p	Cd300a	-0.711098	0.0408701	3.2397
mmu-miR-451a:ENSMUSG00000021749	mmu-miR-451a	Oit1	-0.711068	0.0408701	3.69631
mmu-miR-451a:ENSMUSG00000024679	mmu-miR-451a	Ms4a6d	-0.710977	0.0408701	7.27294
mmu-miR-144-5p:ENSMUSG00000067203	mmu-miR-144-5p	H2-K2	-0.710942	0.0408701	5.28428
mmu-miR-1264-3p:ENSMUSG00000076549	mmu-miR-1264-3p	Igkv4-68	-0.710906	0.0408701	7.41914
mmu-miR-144-5p:ENSMUSG00000025491	mmu-miR-144-5p	Ifitm1	-0.710877	0.0408701	3.47305
mmu-miR-1264-3p:ENSMUSG00000031506	mmu-miR-1264-3p	Ptpn7	-0.71083	0.0408701	3.90074
mmu-miR-1298-5p:ENSMUSG00000028885	mmu-miR-1298-5p	Smpdl3b	-0.710685	0.0409354	5.92309
mmu-miR-144-5p:ENSMUSG00000048234	mmu-miR-144-5p	Rnf149	-0.710525	0.041011	3.61039
mmu-miR-451a:ENSMUSG00000037649	mmu-miR-451a	H2-DMa	-0.710434	0.0410373	4.46933
mmu-miR-451a:ENSMUSG00000016498	mmu-miR-451a	Pdcd1lg2	-0.710386	0.0410373	6.06511
mmu-miR-1298-5p:ENSMUSG00000054342	mmu-miR-1298-5p	Kcnn4	-0.710105	0.0411446	6.29832
mmu-miR-1298-5p:ENSMUSG00000005142	mmu-miR-1298-5p	Man2b1	-0.710077	0.0411446	3.8979
mmu-miR-1298-5p:ENSMUSG00000080242	mmu-miR-1298-5p	Gm15487	-0.709994	0.0411446	4.62305
mmu-miR-144-5p:ENSMUSG00000074151	mmu-miR-144-5p	Nlrc5	-0.709978	0.0411446	2.31709
mmu-miR-1298-5p:ENSMUSG00000074151	mmu-miR-1298-5p	Nlrc5	-0.709904	0.0411446	4.60177
mmu-miR-1264-3p:ENSMUSG00000092203	mmu-miR-1264-3p	1110038B12Rik	-0.709783	0.0411446	3.78278
mmu-miR-1298-5p:ENSMUSG00000020702	mmu-miR-1298-5p	Ccl1	-0.709724	0.0411446	24.1672
mmu-miR-1264-3p:ENSMUSG00000036908	mmu-miR-1264-3p	Unc93b1	-0.709709	0.0411446	3.3086
mmu-miR-1298-5p:ENSMUSG00000050957	mmu-miR-1298-5p	Insl6	-0.709649	0.0411446	12.268
mmu-miR-1264-3p:ENSMUSG00000073489	mmu-miR-1264-3p	Ifi204	-0.709646	0.0411446	4.77974
mmu-miR-451a:ENSMUSG00000026656	mmu-miR-451a	Fcgr2b	-0.709619	0.0411446	7.88194
mmu-miR-144-5p:ENSMUSG00000002111	mmu-miR-144-5p	Spi1	-0.709543	0.0411446	2.70708
mmu-miR-451a:ENSMUSG00000026480	mmu-miR-451a	Ncf2	-0.709492	0.0411446	3.37138
mmu-miR-1264-3p:ENSMUSG00000047945	mmu-miR-1264-3p	Marcksl1	-0.709491	0.0411446	5.12797
mmu-miR-1298-5p:ENSMUSG00000035493	mmu-miR-1298-5p	Tgfbi	-0.709478	0.0411446	8.20063
mmu-miR-1298-5p:ENSMUSG00000022993	mmu-miR-1298-5p	4930415O20Rik	-0.709394	0.0411677	15.2074
mmu-miR-1264-3p:ENSMUSG00000029522	mmu-miR-1264-3p	Pla2g1b	-0.709233	0.0411693	2.71971
mmu-miR-1264-3p:ENSMUSG00000030693	mmu-miR-1264-3p	Klk10	-0.709229	0.0411693	5.61726
mmu-miR-144-5p:ENSMUSG00000028362	mmu-miR-144-5p	Tnfsf8	-0.709201	0.0411693	6.09089
mmu-miR-1298-5p:ENSMUSG00000038811	mmu-miR-1298-5p	Gngt2	-0.709193	0.0411693	5.32736
mmu-miR-451a:ENSMUSG00000026011	mmu-miR-451a	Ctla4	-0.70908	0.0412124	11.524
mmu-miR-144-5p:ENSMUSG00000075122	mmu-miR-144-5p	Cd80	-0.708964	0.0412583	4.42755
mmu-miR-1298-5p:ENSMUSG00000051212	mmu-miR-1298-5p	Gpr183	-0.708874	0.0412864	5.27506
mmu-miR-144-5p:ENSMUSG00000078771	mmu-miR-144-5p	Evi2a	-0.708566	0.0414539	4.77865
mmu-miR-451a:ENSMUSG00000038179	mmu-miR-451a	Slamf7	-0.708508	0.0414539	6.1569
mmu-miR-451a:ENSMUSG00000078771	mmu-miR-451a	Evi2a	-0.708291	0.0414539	5.61539
mmu-miR-144-5p:ENSMUSG00000086290	mmu-miR-144-5p	Snhg12	-0.708286	0.0414539	2.88657
mmu-miR-1298-5p:ENSMUSG00000062248	mmu-miR-1298-5p	Cks2	-0.708202	0.0414539	5.2829
mmu-miR-451a:ENSMUSG00000058715	mmu-miR-451a	Fcer1g	-0.708187	0.0414539	4.88678
mmu-miR-144-5p:ENSMUSG00000002699	mmu-miR-144-5p	Lcp2	-0.708092	0.0414539	2.63905
mmu-miR-451a:ENSMUSG00000036905	mmu-miR-451a	C1qb	-0.708083	0.0414539	5.89841
mmu-miR-135b-5p:ENSMUSG00000107029	mmu-miR-135b-5p	.	-0.708082	0.0414539	38.1784
mmu-miR-21a-5p:ENSMUSG00000018411	mmu-miR-21a-5p	Mapt	-0.708058	0.0414539	3.05101
mmu-miR-1264-3p:ENSMUSG00000044827	mmu-miR-1264-3p	Tlr1	-0.708033	0.0414539	3.9332
mmu-miR-21a-3p:ENSMUSG00000020599	mmu-miR-21a-3p	Rgs9	-0.708026	0.0414539	3.6481
mmu-miR-146a-5p:ENSMUSG00000004558	mmu-miR-146a-5p	Ndrg2	-0.707957	0.0414539	2.04738
mmu-miR-135b-5p:ENSMUSG00000035355	mmu-miR-135b-5p	Kcnh4	-0.707938	0.0414539	13.2076
mmu-miR-3967:ENSMUSG00000107134	mmu-miR-3967	.	-0.70778	0.0414903	3.4366
mmu-miR-155-5p:ENSMUSG00000021313	mmu-miR-155-5p	Ryr2	-0.707763	0.0414903	7.36581
mmu-miR-3967:ENSMUSG00000041380	mmu-miR-3967	Htr2c	-0.707737	0.0414903	8.15499
mmu-miR-1298-5p:ENSMUSG00000021998	mmu-miR-1298-5p	Lcp1	-0.707533	0.0415978	5.23622
mmu-miR-155-5p:ENSMUSG00000030554	mmu-miR-155-5p	Synm	-0.707399	0.0416331	4.00243
mmu-miR-1264-3p:ENSMUSG00000040136	mmu-miR-1264-3p	Abcc8	-0.707367	0.0416331	3.75446
mmu-miR-1264-3p:ENSMUSG00000022385	mmu-miR-1264-3p	Gtse1	-0.707334	0.0416331	4.20401
mmu-miR-144-5p:ENSMUSG00000048779	mmu-miR-144-5p	P2ry6	-0.707085	0.0417652	3.24717
mmu-miR-1298-5p:ENSMUSG00000092021	mmu-miR-1298-5p	Gbp11	-0.707019	0.0417652	6.62505
mmu-miR-1298-5p:ENSMUSG00000041872	mmu-miR-1298-5p	Il17f	-0.706948	0.0417652	20.444
mmu-miR-1298-5p:ENSMUSG00000038034	mmu-miR-1298-5p	Igsf8	-0.706947	0.0417652	4.96371
mmu-miR-144-5p:ENSMUSG00000091373	mmu-miR-144-5p	Gm8810	-0.706785	0.0418404	4.41515
mmu-miR-155-5p:ENSMUSG00000092035	mmu-miR-155-5p	Peg10	-0.706741	0.0418404	8.46697
mmu-miR-1298-5p:ENSMUSG00000003363	mmu-miR-1298-5p	Pld3	-0.70668	0.0418484	6.56133
mmu-miR-1298-5p:ENSMUSG00000022504	mmu-miR-1298-5p	Ciita	-0.70654	0.0419119	5.66596
mmu-miR-1264-3p:ENSMUSG00000060512	mmu-miR-1264-3p	0610040J01Rik	-0.706485	0.0419163	3.61324
mmu-miR-144-5p:ENSMUSG00000058163	mmu-miR-144-5p	Gm5431	-0.706429	0.0419209	5.7967
mmu-miR-3967:ENSMUSG00000055022	mmu-miR-3967	Cntn1	-0.706201	0.0420458	5.10878
mmu-miR-144-5p:ENSMUSG00000026415	mmu-miR-144-5p	Fcamr	-0.706145	0.0420508	4.73817
mmu-miR-1298-5p:ENSMUSG00000056116	mmu-miR-1298-5p	H2-T22	-0.70589	0.0421943	6.84015
mmu-miR-144-5p:ENSMUSG00000026073	mmu-miR-144-5p	Il1r2	-0.70566	0.0423178	5.16684
mmu-miR-144-5p:ENSMUSG00000060183	mmu-miR-144-5p	Cxcl11	-0.705586	0.0423178	6.63871
mmu-miR-144-5p:ENSMUSG00000047415	mmu-miR-144-5p	Gpr68	-0.705567	0.0423178	4.89073
mmu-miR-1298-5p:ENSMUSG00000027737	mmu-miR-1298-5p	Slc7a11	-0.705503	0.0423206	10.3785
mmu-miR-1264-3p:ENSMUSG00000028111	mmu-miR-1264-3p	Ctsk	-0.705465	0.0423206	5.35995
mmu-miR-1264-3p:ENSMUSG00000055172	mmu-miR-1264-3p	C1ra	-0.705349	0.0423396	2.7114
mmu-miR-1298-5p:ENSMUSG00000034361	mmu-miR-1298-5p	Cpne2	-0.70534	0.0423396	4.12352
mmu-miR-1298-5p:ENSMUSG00000033220	mmu-miR-1298-5p	Rac2	-0.705276	0.0423501	5.07755
mmu-miR-21a-5p:ENSMUSG00000072601	mmu-miR-21a-5p	Ear1	-0.7051	0.0424392	3.71529
mmu-miR-144-5p:ENSMUSG00000022488	mmu-miR-144-5p	Nckap1l	-0.705001	0.0424709	3.23351
mmu-miR-21a-3p:ENSMUSG00000029648	mmu-miR-21a-3p	Flt1	-0.704958	0.0424709	3.58311
mmu-miR-155-5p:ENSMUSG00000035407	mmu-miR-155-5p	Kank4	-0.70485	0.042512	3.71049
mmu-miR-451a:ENSMUSG00000035352	mmu-miR-451a	Ccl12	-0.704757	0.0425437	7.51006
mmu-miR-155-5p:ENSMUSG00000020900	mmu-miR-155-5p	Myh10	-0.70435	0.0427955	3.86639
mmu-miR-1264-3p:ENSMUSG00000021922	mmu-miR-1264-3p	Itih4	-0.704081	0.0429259	4.52859
mmu-miR-144-5p:ENSMUSG00000040552	mmu-miR-144-5p	C3ar1	-0.704067	0.0429259	6.4503
mmu-miR-451a:ENSMUSG00000049723	mmu-miR-451a	Mmp12	-0.703941	0.0429778	15.049
mmu-miR-3967:ENSMUSG00000024769	mmu-miR-3967	Cdc42bpg	-0.703896	0.0429778	2.98611
mmu-miR-146a-5p:ENSMUSG00000055022	mmu-miR-146a-5p	Cntn1	-0.703788	0.0430201	3.55964
mmu-miR-1298-5p:ENSMUSG00000018819	mmu-miR-1298-5p	Lsp1	-0.703637	0.0430928	3.64896
mmu-miR-1298-5p:ENSMUSG00000078771	mmu-miR-1298-5p	Evi2a	-0.703423	0.0432093	9.49044
mmu-miR-1298-5p:ENSMUSG00000044703	mmu-miR-1298-5p	Phf11a	-0.70331	0.043255	9.68667
mmu-miR-1298-5p:ENSMUSG00000074622	mmu-miR-1298-5p	Mafb	-0.70288	0.0435035	6.95372
mmu-miR-146b-5p:ENSMUSG00000055022	mmu-miR-146b-5p	Cntn1	-0.702863	0.0435035	6.18252
mmu-miR-147-3p:ENSMUSG00000020524	mmu-miR-147-3p	Gria1	-0.702765	0.0435392	9.78469
mmu-miR-144-5p:ENSMUSG00000033213	mmu-miR-144-5p	AA467197	-0.702709	0.0435443	11.5976
mmu-miR-1298-5p:ENSMUSG00000109244	mmu-miR-1298-5p	.	-0.702586	0.0435976	5.87188
mmu-miR-223-3p:ENSMUSG00000042793	mmu-miR-223-3p	Lgr6	-0.702413	0.0436384	1.85638
mmu-miR-1298-5p:ENSMUSG00000016206	mmu-miR-1298-5p	H2-M3	-0.702339	0.0436384	7.23383
mmu-miR-135b-5p:ENSMUSG00000041380	mmu-miR-135b-5p	Htr2c	-0.702318	0.0436384	18.3174
mmu-miR-1264-3p:ENSMUSG00000001131	mmu-miR-1264-3p	Timp1	-0.702304	0.0436384	2.70813
mmu-miR-1298-5p:ENSMUSG00000054072	mmu-miR-1298-5p	Iigp1	-0.702286	0.0436384	7.72767
mmu-miR-1298-5p:ENSMUSG00000078922	mmu-miR-1298-5p	Tgtp1	-0.702201	0.0436644	7.73719
mmu-miR-146a-5p:ENSMUSG00000044633	mmu-miR-146a-5p	B530045E10Rik	-0.702113	0.0436928	3.28841
mmu-miR-144-5p:ENSMUSG00000056737	mmu-miR-144-5p	Capg	-0.70206	0.0436965	3.80906
mmu-miR-144-5p:ENSMUSG00000022385	mmu-miR-144-5p	Gtse1	-0.701879	0.0437861	3.20239
mmu-miR-451a:ENSMUSG00000091523	mmu-miR-451a	AU040972	-0.701837	0.0437861	4.73006
mmu-miR-451a:ENSMUSG00000036805	mmu-miR-451a	Noxa1	-0.701727	0.0437871	8.63368
mmu-miR-144-5p:ENSMUSG00000015950	mmu-miR-144-5p	Ncf1	-0.701717	0.0437871	2.98848
mmu-miR-3967:ENSMUSG00000018411	mmu-miR-3967	Mapt	-0.701691	0.0437871	3.30392
mmu-miR-1264-3p:ENSMUSG00000060703	mmu-miR-1264-3p	Cd302	-0.701447	0.0438903	3.54501
mmu-miR-1298-5p:ENSMUSG00000035356	mmu-miR-1298-5p	Nfkbiz	-0.701387	0.0438903	5.28734
mmu-miR-21a-3p:ENSMUSG00000021838	mmu-miR-21a-3p	Samd4	-0.701332	0.0438903	2.96649
mmu-miR-144-5p:ENSMUSG00000034116	mmu-miR-144-5p	Vav1	-0.701239	0.0438903	3.31292
mmu-miR-451a:ENSMUSG00000079419	mmu-miR-451a	Ms4a6c	-0.701216	0.0438903	6.8591
mmu-miR-146a-5p:ENSMUSG00000020524	mmu-miR-146a-5p	Gria1	-0.701212	0.0438903	3.22904
mmu-miR-1298-5p:ENSMUSG00000034855	mmu-miR-1298-5p	Cxcl10	-0.701158	0.0438903	10.8779
mmu-miR-144-5p:ENSMUSG00000021423	mmu-miR-144-5p	Ly86	-0.701101	0.0438903	5.11148
mmu-miR-451a:ENSMUSG00000047798	mmu-miR-451a	Cd300lf	-0.701099	0.0438903	4.97248
mmu-miR-144-5p:ENSMUSG00000000552	mmu-miR-144-5p	Zfp385a	-0.701066	0.0438903	1.99169
mmu-miR-155-5p:ENSMUSG00000024769	mmu-miR-155-5p	Cdc42bpg	-0.700818	0.0440295	4.25191
mmu-miR-451a:ENSMUSG00000031443	mmu-miR-451a	F7	-0.700775	0.0440295	3.00327
mmu-miR-147-3p:ENSMUSG00000092035	mmu-miR-147-3p	Peg10	-0.700642	0.0440906	12.5549
mmu-miR-144-5p:ENSMUSG00000031838	mmu-miR-144-5p	Ifi30	-0.700501	0.0441001	2.80799
mmu-miR-144-5p:ENSMUSG00000048865	mmu-miR-144-5p	Arhgap30	-0.700415	0.0441001	2.1182
mmu-miR-144-5p:ENSMUSG00000025804	mmu-miR-144-5p	Ccr1	-0.70037	0.0441001	5.05848
mmu-miR-451a:ENSMUSG00000040747	mmu-miR-451a	Cd53	-0.700363	0.0441001	3.7928
mmu-miR-451a:ENSMUSG00000109036	mmu-miR-451a	.	-0.700338	0.0441001	4.79046
mmu-miR-144-5p:ENSMUSG00000038209	mmu-miR-144-5p	Itln1	-0.70022	0.0441001	4.38167
mmu-miR-144-5p:ENSMUSG00000021822	mmu-miR-144-5p	Plau	-0.700209	0.0441001	4.10562
mmu-miR-144-5p:ENSMUSG00000024672	mmu-miR-144-5p	Ms4a7	-0.700195	0.0441001	8.81455
mmu-miR-146a-5p:ENSMUSG00000107134	mmu-miR-146a-5p	.	-0.700188	0.0441001	2.39452
mmu-miR-1298-5p:ENSMUSG00000022378	mmu-miR-1298-5p	Fam49b	-0.700151	0.0441001	3.90579
mmu-miR-1298-5p:ENSMUSG00000049037	mmu-miR-1298-5p	Clec4a1	-0.700042	0.0441175	6.01897
mmu-miR-1298-5p:ENSMUSG00000034917	mmu-miR-1298-5p	Tjp3	-0.700032	0.0441175	6.44376
mmu-miR-135b-5p:ENSMUSG00000020524	mmu-miR-135b-5p	Gria1	-0.699882	0.0441708	10.4094
mmu-miR-155-5p:ENSMUSG00000057880	mmu-miR-155-5p	Abat	-0.699847	0.0441708	4.80064
mmu-miR-144-5p:ENSMUSG00000024965	mmu-miR-144-5p	Fermt3	-0.699773	0.0441708	1.86749
mmu-miR-1298-5p:ENSMUSG00000033880	mmu-miR-1298-5p	Lgals3bp	-0.699767	0.0441708	7.90438
mmu-miR-144-5p:ENSMUSG00000018927	mmu-miR-144-5p	Ccl6	-0.69952	0.0442446	5.19007
mmu-miR-144-5p:ENSMUSG00000016256	mmu-miR-144-5p	Ctsz	-0.699451	0.0442446	4.59258
mmu-miR-1264-3p:ENSMUSG00000054169	mmu-miR-1264-3p	Ceacam10	-0.699427	0.0442446	9.82723
mmu-miR-1298-5p:ENSMUSG00000005054	mmu-miR-1298-5p	Cstb	-0.699423	0.0442446	5.74757
mmu-miR-451a:ENSMUSG00000018927	mmu-miR-451a	Ccl6	-0.699381	0.0442446	6.09885
mmu-miR-144-5p:ENSMUSG00000031779	mmu-miR-144-5p	Ccl22	-0.699379	0.0442446	4.4492
mmu-miR-146a-5p:ENSMUSG00000037185	mmu-miR-146a-5p	Krt80	-0.699138	0.0443833	2.27472
mmu-miR-1298-5p:ENSMUSG00000079227	mmu-miR-1298-5p	Ccr5	-0.698813	0.0445488	9.72206
mmu-miR-147-3p:ENSMUSG00000021838	mmu-miR-147-3p	Samd4	-0.698747	0.0445488	5.4457
mmu-miR-451a:ENSMUSG00000024610	mmu-miR-451a	Cd74	-0.698728	0.0445488	4.8847
mmu-miR-1298-5p:ENSMUSG00000022602	mmu-miR-1298-5p	Arc	-0.698622	0.0445488	9.81319
mmu-miR-1298-5p:ENSMUSG00000108015	mmu-miR-1298-5p	.	-0.698607	0.0445488	17.4254
mmu-miR-451a:ENSMUSG00000037440	mmu-miR-451a	Vnn1	-0.698587	0.0445488	12.5604
mmu-miR-144-5p:ENSMUSG00000026866	mmu-miR-144-5p	Kynu	-0.69853	0.0445488	4.44958
mmu-miR-144-5p:ENSMUSG00000067704	mmu-miR-144-5p	Wfdc13	-0.698529	0.0445488	7.25536
mmu-miR-146b-5p:ENSMUSG00000020599	mmu-miR-146b-5p	Rgs9	-0.698389	0.0445891	3.83851
mmu-miR-155-5p:ENSMUSG00000062866	mmu-miR-155-5p	Phactr2	-0.698379	0.0445891	2.9257
mmu-miR-144-5p:ENSMUSG00000022504	mmu-miR-144-5p	Ciita	-0.698249	0.0446063	2.85294
mmu-miR-1264-3p:ENSMUSG00000032661	mmu-miR-1264-3p	Oas3	-0.698228	0.0446063	9.64437
mmu-miR-144-5p:ENSMUSG00000050967	mmu-miR-144-5p	Creg2	-0.698214	0.0446063	6.63338
mmu-miR-144-5p:ENSMUSG00000030921	mmu-miR-144-5p	Trim30a	-0.697991	0.0447123	2.59141
mmu-miR-223-3p:ENSMUSG00000031461	mmu-miR-223-3p	Myom2	-0.697972	0.0447123	2.04377
mmu-miR-1264-3p:ENSMUSG00000031662	mmu-miR-1264-3p	Snx20	-0.697732	0.0448508	4.30188
mmu-miR-1298-5p:ENSMUSG00000027533	mmu-miR-1298-5p	Fabp5	-0.697567	0.0449359	7.19943
mmu-miR-21b:ENSMUSG00000044633	mmu-miR-21b	B530045E10Rik	-0.697346	0.0450391	4.50172
mmu-miR-144-5p:ENSMUSG00000041202	mmu-miR-144-5p	Pla2g2d	-0.697302	0.0450391	5.26079
mmu-miR-144-5p:ENSMUSG00000112023	mmu-miR-144-5p	.	-0.697283	0.0450391	4.20633
mmu-miR-144-5p:ENSMUSG00000028494	mmu-miR-144-5p	Plin2	-0.697167	0.0450699	2.30139
mmu-miR-223-3p:ENSMUSG00000041729	mmu-miR-223-3p	Coro2b	-0.697111	0.0450699	1.69554
mmu-miR-451a:ENSMUSG00000038147	mmu-miR-451a	Cd84	-0.697012	0.0450699	5.13188
mmu-miR-451a:ENSMUSG00000020017	mmu-miR-451a	Hal	-0.697012	0.0450699	8.50414
mmu-miR-144-5p:ENSMUSG00000020120	mmu-miR-144-5p	Plek	-0.697006	0.0450699	2.38627
mmu-miR-1264-3p:ENSMUSG00000030854	mmu-miR-1264-3p	Ptpn5	-0.69693	0.0450909	8.43601
mmu-miR-1298-5p:ENSMUSG00000027408	mmu-miR-1298-5p	Cpxm1	-0.696825	0.0451021	8.17489
mmu-miR-144-5p:ENSMUSG00000026011	mmu-miR-144-5p	Ctla4	-0.696821	0.0451021	9.80682
mmu-miR-144-5p:ENSMUSG00000027737	mmu-miR-144-5p	Slc7a11	-0.696761	0.0451116	5.22582
mmu-miR-146b-5p:ENSMUSG00000020160	mmu-miR-146b-5p	Meis1	-0.696601	0.0451805	2.79621
mmu-miR-144-5p:ENSMUSG00000023903	mmu-miR-144-5p	Mmp25	-0.696545	0.0451805	4.08209
mmu-miR-1298-5p:ENSMUSG00000044708	mmu-miR-1298-5p	Kcnj10	-0.696512	0.0451805	9.35286
mmu-miR-144-5p:ENSMUSG00000032218	mmu-miR-144-5p	Ccnb2	-0.696479	0.0451805	3.57922
mmu-miR-451a:ENSMUSG00000112023	mmu-miR-451a	.	-0.6963	0.0452762	4.94286
mmu-miR-451a:ENSMUSG00000029371	mmu-miR-451a	Cxcl5	-0.695771	0.0456081	11.5823
mmu-miR-144-5p:ENSMUSG00000028238	mmu-miR-144-5p	Atp6v0d2	-0.695748	0.0456081	3.06916
mmu-miR-451a:ENSMUSG00000036887	mmu-miR-451a	C1qa	-0.6957	0.0456095	6.61897
mmu-miR-451a:ENSMUSG00000039521	mmu-miR-451a	Foxp3	-0.695642	0.0456175	8.58224
mmu-miR-451a:ENSMUSG00000029121	mmu-miR-451a	Crmp1	-0.695527	0.0456405	4.68056
mmu-miR-144-5p:ENSMUSG00000054072	mmu-miR-144-5p	Iigp1	-0.695513	0.0456405	3.89105
mmu-miR-21a-3p:ENSMUSG00000074994	mmu-miR-21a-3p	Qser1	-0.69547	0.0456405	3.15246
mmu-miR-1298-5p:ENSMUSG00000017716	mmu-miR-1298-5p	Birc5	-0.69534	0.0457013	8.78768
mmu-miR-21a-3p:ENSMUSG00000061397	mmu-miR-21a-3p	Krt79	-0.695114	0.0458081	6.90438
mmu-miR-21a-5p:ENSMUSG00000055022	mmu-miR-21a-5p	Cntn1	-0.695079	0.0458081	4.7177
mmu-miR-144-5p:ENSMUSG00000027995	mmu-miR-144-5p	Tlr2	-0.695054	0.0458081	3.46633
mmu-miR-1298-5p:ENSMUSG00000061232	mmu-miR-1298-5p	H2-K1	-0.694919	0.0458685	7.98803
mmu-miR-1298-5p:ENSMUSG00000028064	mmu-miR-1298-5p	Sema4a	-0.694869	0.0458685	4.05703
mmu-miR-1298-5p:ENSMUSG00000037894	mmu-miR-1298-5p	H2afz	-0.694787	0.0458685	5.91882
mmu-miR-1298-5p:ENSMUSG00000020010	mmu-miR-1298-5p	Vnn3	-0.694785	0.0458685	14.0773
mmu-miR-146a-5p:ENSMUSG00000037138	mmu-miR-146a-5p	Aff3	-0.694627	0.0459172	2.4404
mmu-miR-144-5p:ENSMUSG00000056413	mmu-miR-144-5p	Adap1	-0.694626	0.0459172	3.94678
mmu-miR-1298-5p:ENSMUSG00000036931	mmu-miR-1298-5p	Nfkbid	-0.694488	0.045921	5.63389
mmu-miR-144-5p:ENSMUSG00000029771	mmu-miR-144-5p	Irf5	-0.694404	0.045921	3.19674
mmu-miR-1264-3p:ENSMUSG00000043740	mmu-miR-1264-3p	B430306N03Rik	-0.694403	0.045921	6.70489
mmu-miR-144-5p:ENSMUSG00000046805	mmu-miR-144-5p	Mpeg1	-0.69439	0.045921	3.70289
mmu-miR-144-5p:ENSMUSG00000030954	mmu-miR-144-5p	Gp2	-0.694389	0.045921	6.47272
mmu-miR-1298-5p:ENSMUSG00000029622	mmu-miR-1298-5p	Arpc1b	-0.694128	0.0460292	3.76458
mmu-miR-144-5p:ENSMUSG00000025355	mmu-miR-144-5p	Mmp19	-0.694127	0.0460292	3.21093
mmu-miR-147-3p:ENSMUSG00000070529	mmu-miR-147-3p	Wfdc10	-0.694059	0.0460292	16.7573
mmu-miR-21a-3p:ENSMUSG00000106427	mmu-miR-21a-3p	.	-0.694056	0.0460292	17.2306
mmu-miR-144-5p:ENSMUSG00000029816	mmu-miR-144-5p	Gpnmb	-0.69394	0.0460802	7.19045
mmu-miR-342-3p:ENSMUSG00000038700	mmu-miR-342-3p	Hoxb5	-0.693823	0.0461116	2.26468
mmu-miR-3967:ENSMUSG00000111837	mmu-miR-3967	.	-0.693767	0.0461116	8.48425
mmu-miR-1264-3p:ENSMUSG00000038910	mmu-miR-1264-3p	Plcl2	-0.693758	0.0461116	3.49917
mmu-miR-1298-5p:ENSMUSG00000029581	mmu-miR-1298-5p	Fscn1	-0.693694	0.0461244	6.06627
mmu-miR-144-5p:ENSMUSG00000024696	mmu-miR-144-5p	Lpxn	-0.693649	0.0461244	3.64338
mmu-miR-144-5p:ENSMUSG00000020702	mmu-miR-144-5p	Ccl1	-0.693551	0.0461618	12.1687
mmu-miR-155-5p:ENSMUSG00000027858	mmu-miR-155-5p	Tspan2	-0.693425	0.0461896	3.50281
mmu-miR-1298-5p:ENSMUSG00000032661	mmu-miR-1298-5p	Oas3	-0.693421	0.0461896	14.5904
mmu-miR-144-5p:ENSMUSG00000036718	mmu-miR-144-5p	Micall2	-0.693328	0.0462201	2.36528
mmu-miR-1298-5p:ENSMUSG00000029561	mmu-miR-1298-5p	Oasl2	-0.693288	0.0462201	5.18779
mmu-miR-144-5p:ENSMUSG00000026177	mmu-miR-144-5p	Slc11a1	-0.693102	0.0463219	5.86293
mmu-miR-144-5p:ENSMUSG00000031506	mmu-miR-144-5p	Ptpn7	-0.692912	0.0464275	2.97138
mmu-miR-146b-5p:ENSMUSG00000038700	mmu-miR-146b-5p	Hoxb5	-0.69271	0.0464717	3.37495
mmu-miR-144-5p:ENSMUSG00000024730	mmu-miR-144-5p	Ms4a8a	-0.692559	0.0464717	2.55797
mmu-miR-1264-3p:ENSMUSG00000024953	mmu-miR-1264-3p	Prdx5	-0.692543	0.0464717	2.95191
mmu-miR-1298-5p:ENSMUSG00000009292	mmu-miR-1298-5p	Trpm2	-0.692537	0.0464717	6.571
mmu-miR-342-3p:ENSMUSG00000098021	mmu-miR-342-3p	Gm9522	-0.692528	0.0464717	8.80585
mmu-miR-1298-5p:ENSMUSG00000026080	mmu-miR-1298-5p	Chst10	-0.692456	0.0464717	6.7343
mmu-miR-1298-5p:ENSMUSG00000030745	mmu-miR-1298-5p	Il21r	-0.692439	0.0464717	8.42316
mmu-miR-21a-5p:ENSMUSG00000005220	mmu-miR-21a-5p	Corin	-0.692406	0.0464717	6.2218
mmu-miR-1264-3p:ENSMUSG00000078920	mmu-miR-1264-3p	Ifi47	-0.6924	0.0464717	3.02094
mmu-miR-146b-5p:ENSMUSG00000040181	mmu-miR-146b-5p	Fmo1	-0.692394	0.0464717	3.01516
mmu-miR-144-5p:ENSMUSG00000015355	mmu-miR-144-5p	Cd48	-0.692339	0.0464786	3.08644
mmu-miR-21b:ENSMUSG00000061397	mmu-miR-21b	Krt79	-0.692284	0.0464854	5.72603
mmu-miR-1298-5p:ENSMUSG00000078763	mmu-miR-1298-5p	Slfn1	-0.692182	0.0465261	8.86766
mmu-miR-1298-5p:ENSMUSG00000085890	mmu-miR-1298-5p	Tnfsf13os	-0.692127	0.046533	8.12803
mmu-miR-451a:ENSMUSG00000032688	mmu-miR-451a	Malt1	-0.692068	0.0465431	3.42806
mmu-miR-1298-5p:ENSMUSG00000039519	mmu-miR-1298-5p	Cyp7b1	-0.691891	0.0466193	6.09226
mmu-miR-144-5p:ENSMUSG00000054342	mmu-miR-144-5p	Kcnn4	-0.69183	0.0466193	3.17134
mmu-miR-1264-3p:ENSMUSG00000022586	mmu-miR-1264-3p	Ly6i	-0.691808	0.0466193	19.31
mmu-miR-1298-5p:ENSMUSG00000031101	mmu-miR-1298-5p	Sash3	-0.691782	0.0466193	5.1527
mmu-miR-1298-5p:ENSMUSG00000031662	mmu-miR-1298-5p	Snx20	-0.691721	0.04662	6.50804
mmu-miR-144-5p:ENSMUSG00000026104	mmu-miR-144-5p	Stat1	-0.69169	0.04662	2.56399
mmu-miR-1298-5p:ENSMUSG00000005413	mmu-miR-1298-5p	Hmox1	-0.691511	0.0466988	5.50085
mmu-miR-144-5p:ENSMUSG00000001128	mmu-miR-144-5p	Cfp	-0.691446	0.0466988	2.61808
mmu-miR-1264-3p:ENSMUSG00000024810	mmu-miR-1264-3p	Il33	-0.691427	0.0466988	3.24552
mmu-miR-1298-5p:ENSMUSG00000028599	mmu-miR-1298-5p	Tnfrsf1b	-0.691388	0.0466988	7.36424
mmu-miR-451a:ENSMUSG00000018916	mmu-miR-451a	Csf2	-0.69122	0.0466988	3.69186
mmu-miR-451a:ENSMUSG00000040528	mmu-miR-451a	Milr1	-0.691183	0.0466988	6.6652
mmu-miR-21a-5p:ENSMUSG00000057880	mmu-miR-21a-5p	Abat	-0.691165	0.0466988	3.11339
mmu-miR-1298-5p:ENSMUSG00000040829	mmu-miR-1298-5p	Zmynd15	-0.69114	0.0466988	7.7599
mmu-miR-144-5p:ENSMUSG00000053063	mmu-miR-144-5p	Clec12a	-0.69108	0.0466988	6.81128
mmu-miR-144-5p:ENSMUSG00000022901	mmu-miR-144-5p	Cd86	-0.691073	0.0466988	4.63496
mmu-miR-147-3p:ENSMUSG00000004328	mmu-miR-147-3p	Hif3a	-0.691068	0.0466988	8.24505
mmu-miR-451a:ENSMUSG00000052212	mmu-miR-451a	Cd177	-0.691039	0.0466988	10.7098
mmu-miR-451a:ENSMUSG00000025044	mmu-miR-451a	Msr1	-0.690887	0.0467198	9.36714
mmu-miR-1298-5p:ENSMUSG00000017830	mmu-miR-1298-5p	Dhx58	-0.690877	0.0467198	5.61161
mmu-miR-1264-3p:ENSMUSG00000007038	mmu-miR-1264-3p	Neu1	-0.690857	0.0467198	2.34697
mmu-miR-1264-3p:ENSMUSG00000037337	mmu-miR-1264-3p	Map4k1	-0.690794	0.0467198	3.70838
mmu-miR-155-5p:ENSMUSG00000018411	mmu-miR-155-5p	Mapt	-0.690785	0.0467198	4.70444
mmu-miR-144-5p:ENSMUSG00000028599	mmu-miR-144-5p	Tnfrsf1b	-0.690709	0.0467419	3.70806
mmu-miR-451a:ENSMUSG00000026415	mmu-miR-451a	Fcamr	-0.690603	0.0467584	5.56782
mmu-miR-451a:ENSMUSG00000022667	mmu-miR-451a	Cd200r1	-0.690597	0.0467584	6.26046
mmu-miR-1264-3p:ENSMUSG00000052776	mmu-miR-1264-3p	Oas1a	-0.690455	0.046829	8.27864
mmu-miR-1264-3p:ENSMUSG00000073412	mmu-miR-1264-3p	Lst1	-0.690354	0.0468701	4.68849
mmu-miR-1298-5p:ENSMUSG00000000983	mmu-miR-1298-5p	Wfdc18	-0.690307	0.0468715	14.3802
mmu-miR-1298-5p:ENSMUSG00000051998	mmu-miR-1298-5p	Lax1	-0.690171	0.0469379	5.88114
mmu-miR-451a:ENSMUSG00000030854	mmu-miR-451a	Ptpn5	-0.690023	0.0470019	7.55132
mmu-miR-144-5p:ENSMUSG00000078439	mmu-miR-144-5p	Smim24	-0.689993	0.0470019	2.91722
mmu-miR-451a:ENSMUSG00000030048	mmu-miR-451a	Gkn3	-0.689949	0.0470019	4.81054
mmu-miR-1298-5p:ENSMUSG00000048865	mmu-miR-1298-5p	Arhgap30	-0.689806	0.0470712	4.20677
mmu-miR-1298-5p:ENSMUSG00000022586	mmu-miR-1298-5p	Ly6i	-0.689752	0.0470712	29.2129
mmu-miR-144-5p:ENSMUSG00000071715	mmu-miR-144-5p	Ncf4	-0.68972	0.0470712	3.94273
mmu-miR-3967:ENSMUSG00000037003	mmu-miR-3967	Tenc1	-0.689578	0.0471424	2.93369
mmu-miR-144-5p:ENSMUSG00000061578	mmu-miR-144-5p	Ksr2	-0.689494	0.0471718	4.7557
mmu-miR-1264-3p:ENSMUSG00000022415	mmu-miR-1264-3p	Syngr1	-0.689439	0.0471753	3.57807
mmu-miR-147-3p:ENSMUSG00000055022	mmu-miR-147-3p	Cntn1	-0.689399	0.0471753	10.7865
mmu-miR-135b-5p:ENSMUSG00000028444	mmu-miR-135b-5p	Cntfr	-0.689328	0.0471949	9.94811
mmu-miR-144-5p:ENSMUSG00000063193	mmu-miR-144-5p	Cd300lb	-0.689187	0.0472618	3.56972
mmu-miR-144-5p:ENSMUSG00000016283	mmu-miR-144-5p	H2-M2	-0.689118	0.0472618	16.0776
mmu-miR-1298-5p:ENSMUSG00000079625	mmu-miR-1298-5p	Tm4sf19	-0.689103	0.0472618	26.6496
mmu-miR-144-5p:ENSMUSG00000000682	mmu-miR-144-5p	Cd52	-0.688811	0.0472849	4.80688
mmu-miR-451a:ENSMUSG00000003206	mmu-miR-451a	Ebi3	-0.688808	0.0472849	6.00581
mmu-miR-144-5p:ENSMUSG00000079293	mmu-miR-144-5p	Clec7a	-0.688701	0.0472849	5.58537
mmu-miR-144-5p:ENSMUSG00000026770	mmu-miR-144-5p	Il2ra	-0.688562	0.0472849	3.76923
mmu-miR-451a:ENSMUSG00000025351	mmu-miR-451a	Cd63	-0.688557	0.0472849	3.92393
mmu-miR-144-5p:ENSMUSG00000079330	mmu-miR-144-5p	Lemd1	-0.688554	0.0472849	8.00936
mmu-miR-451a:ENSMUSG00000024672	mmu-miR-451a	Ms4a7	-0.688537	0.0472849	10.358
mmu-miR-144-5p:ENSMUSG00000021281	mmu-miR-144-5p	Tnfaip2	-0.688481	0.0472849	2.25845
mmu-miR-451a:ENSMUSG00000025929	mmu-miR-451a	Il17a	-0.688479	0.0472849	21.073
mmu-miR-1298-5p:ENSMUSG00000028351	mmu-miR-1298-5p	Brinp1	-0.688472	0.0472849	9.46855
mmu-miR-146a-5p:ENSMUSG00000041729	mmu-miR-146a-5p	Coro2b	-0.688313	0.0472849	2.15322
mmu-miR-146a-5p:ENSMUSG00000029101	mmu-miR-146a-5p	Rgs12	-0.688291	0.0472849	1.54298
mmu-miR-155-5p:ENSMUSG00000031613	mmu-miR-155-5p	Hpgd	-0.688287	0.0472849	3.53152
mmu-miR-451a:ENSMUSG00000027398	mmu-miR-451a	Il1b	-0.688279	0.0472849	5.10626
mmu-miR-1298-5p:ENSMUSG00000055172	mmu-miR-1298-5p	C1ra	-0.688274	0.0472849	4.10192
mmu-miR-144-5p:ENSMUSG00000030579	mmu-miR-144-5p	Tyrobp	-0.688256	0.0472849	3.9977
mmu-miR-1298-5p:ENSMUSG00000028716	mmu-miR-1298-5p	Pdzk1ip1	-0.68822	0.0472849	4.97081
mmu-miR-1264-3p:ENSMUSG00000049625	mmu-miR-1264-3p	Tifab	-0.688099	0.0472849	3.09993
mmu-miR-1298-5p:ENSMUSG00000071713	mmu-miR-1298-5p	Csf2rb	-0.68808	0.0472849	7.03693
mmu-miR-144-5p:ENSMUSG00000050335	mmu-miR-144-5p	Lgals3	-0.688067	0.0472849	4.60102
mmu-miR-451a:ENSMUSG00000030187	mmu-miR-451a	Klra2	-0.688056	0.0472849	5.89883
mmu-miR-135b-5p:ENSMUSG00000026255	mmu-miR-135b-5p	Efhd1	-0.688	0.0472849	10.1581
mmu-miR-1264-3p:ENSMUSG00000030745	mmu-miR-1264-3p	Il21r	-0.687983	0.0472849	5.56779
mmu-miR-155-5p:ENSMUSG00000055022	mmu-miR-155-5p	Cntn1	-0.687964	0.0472849	7.27437
mmu-miR-144-5p:ENSMUSG00000060063	mmu-miR-144-5p	Alox5ap	-0.687962	0.0472849	2.15734
mmu-miR-144-5p:ENSMUSG00000000562	mmu-miR-144-5p	Adora3	-0.687897	0.0473004	4.56731
mmu-miR-1298-5p:ENSMUSG00000029401	mmu-miR-1298-5p	Rilpl2	-0.687796	0.047342	5.68065
mmu-miR-1298-5p:ENSMUSG00000040136	mmu-miR-1298-5p	Abcc8	-0.687715	0.0473691	5.67989
mmu-miR-144-5p:ENSMUSG00000006519	mmu-miR-144-5p	Cyba	-0.687614	0.0474109	4.00649
mmu-miR-144-5p:ENSMUSG00000047945	mmu-miR-144-5p	Marcksl1	-0.687347	0.0475746	3.90621
mmu-miR-144-5p:ENSMUSG00000032436	mmu-miR-144-5p	Cmtm7	-0.687208	0.047644	2.77193
mmu-miR-1298-5p:ENSMUSG00000024053	mmu-miR-1298-5p	Emilin2	-0.687127	0.0476483	5.24656
mmu-miR-144-5p:ENSMUSG00000061132	mmu-miR-144-5p	Blnk	-0.687114	0.0476483	3.86799
mmu-miR-21b:ENSMUSG00000072601	mmu-miR-21b	Ear1	-0.687051	0.0476623	3.83761
mmu-miR-144-5p:ENSMUSG00000045917	mmu-miR-144-5p	6330416G13Rik	-0.686869	0.0477639	2.24347
mmu-miR-144-5p:ENSMUSG00000048163	mmu-miR-144-5p	Selplg	-0.686707	0.0478512	3.01836
mmu-miR-155-5p:ENSMUSG00000031748	mmu-miR-155-5p	Gnao1	-0.686538	0.0479432	4.53177
mmu-miR-451a:ENSMUSG00000025888	mmu-miR-451a	Casp1	-0.686395	0.0480025	4.25613
mmu-miR-146b-5p:ENSMUSG00000072601	mmu-miR-146b-5p	Ear1	-0.686369	0.0480025	4.86887
mmu-miR-451a:ENSMUSG00000030579	mmu-miR-451a	Tyrobp	-0.686033	0.0480944	4.69769
mmu-miR-144-5p:ENSMUSG00000062248	mmu-miR-144-5p	Cks2	-0.686023	0.0480944	2.66006
mmu-miR-451a:ENSMUSG00000044313	mmu-miR-451a	Mab21l3	-0.686	0.0480944	11.2706
mmu-miR-21a-5p:ENSMUSG00000030554	mmu-miR-21a-5p	Synm	-0.685997	0.0480944	2.59572
mmu-miR-144-5p:ENSMUSG00000092021	mmu-miR-144-5p	Gbp11	-0.685989	0.0480944	3.33586
mmu-miR-144-5p:ENSMUSG00000019876	mmu-miR-144-5p	Pkib	-0.685982	0.0480944	4.40097
mmu-miR-144-5p:ENSMUSG00000030048	mmu-miR-144-5p	Gkn3	-0.685903	0.0481046	4.09373
mmu-miR-1298-5p:ENSMUSG00000051832	mmu-miR-1298-5p	E230016K23Rik	-0.68588	0.0481046	8.21089
mmu-miR-21a-3p:ENSMUSG00000051022	mmu-miR-21a-3p	Hs3st1	-0.685775	0.0481167	3.87175
mmu-miR-144-5p:ENSMUSG00000017716	mmu-miR-144-5p	Birc5	-0.685752	0.0481167	4.42479
mmu-miR-21a-3p:ENSMUSG00000056492	mmu-miR-21a-3p	Gpr116	-0.685684	0.0481167	3.17061
mmu-miR-1298-5p:ENSMUSG00000049744	mmu-miR-1298-5p	Arhgap15	-0.685677	0.0481167	8.39447
mmu-miR-135b-5p:ENSMUSG00000004558	mmu-miR-135b-5p	Ndrg2	-0.685646	0.0481167	6.6001
mmu-miR-1298-5p:ENSMUSG00000028581	mmu-miR-1298-5p	Laptm5	-0.685484	0.0481834	5.0192
mmu-miR-144-5p:ENSMUSG00000052889	mmu-miR-144-5p	Prkcb	-0.685468	0.0481834	2.2231
mmu-miR-144-5p:ENSMUSG00000044827	mmu-miR-144-5p	Tlr1	-0.685206	0.0483267	2.99611
mmu-miR-1264-3p:ENSMUSG00000035678	mmu-miR-1264-3p	Tnfsf9	-0.685187	0.0483267	4.10542
mmu-miR-135b-5p:ENSMUSG00000070529	mmu-miR-135b-5p	Wfdc10	-0.685067	0.0483833	17.8271
mmu-miR-144-5p:ENSMUSG00000004730	mmu-miR-144-5p	Emr1	-0.684933	0.0484504	3.64135
mmu-miR-144-5p:ENSMUSG00000021795	mmu-miR-144-5p	Sftpd	-0.684884	0.048454	4.25839
mmu-miR-451a:ENSMUSG00000024401	mmu-miR-451a	Tnf	-0.684782	0.0484603	6.87978
mmu-miR-135b-5p:ENSMUSG00000041729	mmu-miR-135b-5p	Coro2b	-0.684752	0.0484603	6.94128
mmu-miR-1264-3p:ENSMUSG00000030538	mmu-miR-1264-3p	Cib1	-0.684745	0.0484603	2.72791
mmu-miR-451a:ENSMUSG00000038642	mmu-miR-451a	Ctss	-0.684615	0.0485241	7.63187
mmu-miR-144-5p:ENSMUSG00000036362	mmu-miR-144-5p	P2ry13	-0.684295	0.0487089	3.21796
mmu-miR-451a:ENSMUSG00000033213	mmu-miR-451a	AA467197	-0.684279	0.0487089	13.6284
mmu-miR-1298-5p:ENSMUSG00000073490	mmu-miR-1298-5p	AI607873	-0.684215	0.0487246	6.02754
mmu-miR-144-5p:ENSMUSG00000029925	mmu-miR-144-5p	Tbxas1	-0.684069	0.0488009	2.59283
mmu-miR-144-5p:ENSMUSG00000059089	mmu-miR-144-5p	Fcgr4	-0.683881	0.0488478	4.48506
mmu-miR-135b-5p:ENSMUSG00000072600	mmu-miR-135b-5p	Ear-ps9	-0.683868	0.0488478	12.1033
mmu-miR-21b:ENSMUSG00000107134	mmu-miR-21b	.	-0.683842	0.0488478	3.27801
mmu-miR-451a:ENSMUSG00000025491	mmu-miR-451a	Ifitm1	-0.683793	0.0488478	4.08119
mmu-miR-451a:ENSMUSG00000106957	mmu-miR-451a	.	-0.683697	0.0488478	4.81143
mmu-miR-144-5p:ENSMUSG00000041872	mmu-miR-144-5p	Il17f	-0.68366	0.0488478	10.294
mmu-miR-155-5p:ENSMUSG00000020524	mmu-miR-155-5p	Gria1	-0.683658	0.0488478	6.59875
mmu-miR-451a:ENSMUSG00000108084	mmu-miR-451a	.	-0.683652	0.0488478	4.60771
mmu-miR-1264-3p:ENSMUSG00000067149	mmu-miR-1264-3p	Igj	-0.683615	0.0488478	8.34343
mmu-miR-144-5p:ENSMUSG00000046245	mmu-miR-144-5p	Pilra	-0.683547	0.0488662	2.47406
mmu-miR-451a:ENSMUSG00000044827	mmu-miR-451a	Tlr1	-0.683328	0.0489971	3.52072
mmu-miR-144-5p:ENSMUSG00000036894	mmu-miR-144-5p	Rap2b	-0.683201	0.0490373	2.63628
mmu-miR-342-3p:ENSMUSG00000033768	mmu-miR-342-3p	Nrxn2	-0.683188	0.0490373	2.20911
mmu-miR-1298-5p:ENSMUSG00000067288	mmu-miR-1298-5p	Rps28	-0.683121	0.049055	3.8719
mmu-miR-1264-3p:ENSMUSG00000051998	mmu-miR-1264-3p	Lax1	-0.683012	0.0490853	3.88749
mmu-miR-1298-5p:ENSMUSG00000031709	mmu-miR-1298-5p	Tbc1d9	-0.682994	0.0490853	6.4632
mmu-miR-155-5p:ENSMUSG00000038700	mmu-miR-155-5p	Hoxb5	-0.682763	0.0492252	3.97098
mmu-miR-1298-5p:ENSMUSG00000006529	mmu-miR-1298-5p	Itih1	-0.68272	0.0492252	9.94029
mmu-miR-146a-5p:ENSMUSG00000098021	mmu-miR-146a-5p	Gm9522	-0.68263	0.0492293	7.55566
mmu-miR-21a-3p:ENSMUSG00000037138	mmu-miR-21a-3p	Aff3	-0.682628	0.0492293	4.02831
mmu-miR-21b:ENSMUSG00000038600	mmu-miR-21b	Atp6v0a4	-0.682345	0.0494071	4.37983
mmu-miR-146a-5p:ENSMUSG00000062563	mmu-miR-146a-5p	Cys1	-0.682304	0.0494071	1.91204
mmu-miR-146b-5p:ENSMUSG00000057880	mmu-miR-146b-5p	Abat	-0.682119	0.0495133	4.08009
mmu-miR-21a-3p:ENSMUSG00000019820	mmu-miR-21a-3p	Utrn	-0.681844	0.0496871	3.44853
mmu-miR-144-5p:ENSMUSG00000032661	mmu-miR-144-5p	Oas3	-0.6818	0.0496877	7.34658
mmu-miR-1298-5p:ENSMUSG00000016283	mmu-miR-1298-5p	H2-M2	-0.68149	0.0498891	31.9302
mmu-miR-147-3p:ENSMUSG00000026255	mmu-miR-147-3p	Efhd1	-0.681358	0.0499068	9.54848
mmu-miR-144-5p:ENSMUSG00000030142	mmu-miR-144-5p	Clec4e	-0.681339	0.0499068	4.28346
mmu-miR-1264-3p:ENSMUSG00000061100	mmu-miR-1264-3p	Retnla	-0.681337	0.0499068	3.4784
mmu-miR-146b-5p:ENSMUSG00000035355	mmu-miR-146b-5p	Kcnh4	-0.681221	0.0499105	7.11594
mmu-miR-451a:ENSMUSG00000036718	mmu-miR-451a	Micall2	-0.681203	0.0499105	2.77944
mmu-miR-1298-5p:ENSMUSG00000021886	mmu-miR-1298-5p	Gpr65	-0.681192	0.0499105	6.48623
mmu-miR-155-5p:ENSMUSG00000051022	mmu-miR-155-5p	Hs3st1	-0.68116	0.0499105	4.79329

## Sheet: N of significant interactions
Exposure period	Number of significant miRNA-mRNA interactions
3 days	0
2 weeks	148
6 weeks	575
3 months	1542
