# Supplementary material for: Gene Expression and Epigenetic Changes in Mice Following Inhalation of Copper(II) Oxide Nanoparticles
Source: Nanomaterials (Basel). 2020 Mar 18;10(3):550. doi: 10.3390/nano10030550 (PMC7153614; doi:10.3390/nano10030550)
Supplement: Supplementary file 1 [file nanomaterials-10-00550-s001.zip › Supplemental table 6.xlsx]

## Sheet: Interaction network-details
Inhalation: 2 weeks
Interaction	miRNA	mRNA	Gene	Correlation	Adjusted p value	Score
mmu-miR-135b-5p:ENSMUSG00000025582	mmu-miR-135b-5p	Nptx1	neuronal pentraxin 1	-0.881936	0.000980196	4.23418
mmu-miR-135b-5p:ENSMUSG00000023011	mmu-miR-135b-5p	Faim2	Fas apoptotic inhibitory molecule 2	-0.90789	0.000600133	4.94539
mmu-miR-135b-5p:ENSMUSG00000063455	mmu-miR-135b-5p	D630045J12Rik	RIKEN cDNA D630045J12 gene	-0.919478	0.000439635	4.75821
mmu-miR-135b-5p:ENSMUSG00000035407	mmu-miR-135b-5p	Kank4	KN motif and ankyrin repeat domains 4	-0.912238	0.000534479	4.73115
mmu-miR-135b-5p:ENSMUSG00000001995	mmu-miR-135b-5p	Sipa1l2	signal-induced proliferation-associated 1 like 2	-0.902547	0.000656953	4.13301
mmu-miR-135b-5p:ENSMUSG00000026814	mmu-miR-135b-5p	Eng	endoglin	-0.888897	0.000922114	4.52373
mmu-miR-449a-5p:ENSMUSG00000043639	mmu-miR-449a-5p	Rbm20	RNA binding motif protein 20	-0.899876	0.000656953	4.13302
mmu-miR-449a-5p:ENSMUSG00000000794	mmu-miR-449a-5p	Kcnn3	potassium intermediate/small conductance calcium-activated channel, subfamily N, member 3	-0.928233	0.000316611	3.34708
mmu-miR-449a-5p:ENSMUSG00000031965	mmu-miR-449a-5p	Tbx20	T-box 20	-0.911846	0.000534479	3.87708
Inhalation: 6 weeks
Interaction	miRNA	mRNA	Gene	Correlation	Adjusted p value	Score
mmu-miR-135b-5p:ENSMUSG00000006313	mmu-miR-135b-5p	Upk1a	uroplakin 1A	-0.921456	0.00835507	13.7893
mmu-miR-135b-3p:ENSMUSG00000006313	mmu-miR-135b-3p	Upk1a	uroplakin 1A	-0.886012	0.0242218	12.9662
mmu-miR-135b-5p:ENSMUSG00000041523	mmu-miR-135b-5p	Upk2	uroplakin 2	-0.813475	0.0296658	9.8234
mmu-miR-135b-3p:ENSMUSG00000041523	mmu-miR-135b-3p	Upk2	uroplakin 2	-0.83867	0.0296658	9.23701
mmu-miR-135b-5p:ENSMUSG00000038801	mmu-miR-135b-5p	Scgb1c1	secretoglobin, family 1C, member 1	-0.832723	0.0296658	11.3474
mmu-miR-135b-3p:ENSMUSG00000038801	mmu-miR-135b-3p	Scgb1c1	secretoglobin, family 1C, member 1	-0.807658	0.0296658	10.67
mmu-miR-135b-5p:ENSMUSG00000028940	mmu-miR-135b-5p	Hes2	hes family bHLH transcription factor 2	-0.827495	0.0296658	22.8799
mmu-miR-135b-5p:ENSMUSG00000031489	mmu-miR-135b-5p	Adrb3	adrenergic receptor, beta 3	-0.805025	0.0296658	8.6323
mmu-miR-1264-3p:ENSMUSG00000050777	mmu-miR-1264-3p	Tmem37	transmembrane protein 37	-0.887714	0.0242218	3.51044
mmu-miR-448-3p:ENSMUSG00000050777	mmu-miR-448-3p	Tmem37	transmembrane protein 37	-0.876798	0.0242218	3.31778
mmu-miR-1264-3p:ENSMUSG00000107225	mmu-miR-1264-3p	Gm43637	predicted gene 43637	-0.80203	0.0296658	14.9291
mmu-miR-1298-5p:ENSMUSG00000025854	mmu-miR-1298-5p	Fam20c	family with sequence similarity 20, member C	-0.87921	0.0242218	6.60331
mmu-miR-1298-5p:ENSMUSG00000070524	mmu-miR-1298-5p	Fcrlb	Fc receptor-like B	-0.825698	0.0296658	10.0516
mmu-miR-1298-5p:ENSMUSG00000031438	mmu-miR-1298-5p	Rnf128	ring finger protein 128	-0.815393	0.0296658	10.7258
mmu-miR-1298-5p:ENSMUSG00000049723	mmu-miR-1298-5p	Mmp12	matrix metallopeptidase 12	-0.79906	0.0296658	22.4963
mmu-miR-1298-5p:ENSMUSG00000028327	mmu-miR-1298-5p	Stra6l	STRA6-like	-0.84097	0.0296658	8.00202
mmu-miR-1298-5p:ENSMUSG00000047798	mmu-miR-1298-5p	Cd300lf	CD300 molecule like family member F	-0.818329	0.0296658	8.82947
mmu-miR-1298-5p:ENSMUSG00000026656	mmu-miR-1298-5p	Fcgr2b	Fc receptor, IgG, low affinity IIb	-0.859007	0.0296658	9.77883
mmu-miR-1298-5p:ENSMUSG00000024672	mmu-miR-1298-5p	Ms4a7	membrane-spanning 4-domains, subfamily A, member 7	-0.819463	0.0296658	8.79727
mmu-miR-1298-5p:ENSMUSG00000018927	mmu-miR-1298-5p	Ccl6	chemokine (C-C motif) ligand 6	-0.837816	0.0296658	8.96876
mmu-miR-1298-5p:ENSMUSG00000026822	mmu-miR-1298-5p	Lcn2	lipocalin 2	-0.81985	0.0296658	9.95868
mmu-miR-1298-5p:ENSMUSG00000029816	mmu-miR-1298-5p	Gpnmb	glycoprotein (transmembrane) nmb	-0.881777	0.0242218	9.19098
mmu-miR-1298-5p:ENSMUSG00000003363	mmu-miR-1298-5p	Pld3	phospholipase D family, member 3	-0.8695	0.0284543	3.8615
mmu-miR-1298-5p:ENSMUSG00000040552	mmu-miR-1298-5p	C3ar1	complement component 3a receptor 1	-0.805443	0.0296658	8.34772
mmu-miR-1298-5p:ENSMUSG00000019122	mmu-miR-1298-5p	Ccl9	chemokine (C-C motif) ligand 9	-0.817393	0.0296658	10.65
mmu-miR-1264-3p:ENSMUSG00000019122	mmu-miR-1264-3p	Ccl9	chemokine (C-C motif) ligand 9	-0.816607	0.0296658	8.10878
mmu-miR-1298-5p:ENSMUSG00000086712	mmu-miR-1298-5p	AI427809	expressed sequence AI427809	-0.819054	0.0296658	14.027
mmu-miR-1264-3p:ENSMUSG00000086712	mmu-miR-1264-3p	AI427809	expressed sequence AI427809	-0.801161	0.0296658	10.68
mmu-miR-1298-5p:ENSMUSG00000025877	mmu-miR-1298-5p	Hk3	hexokinase 3	-0.824322	0.0296658	11.6486
mmu-miR-1264-3p:ENSMUSG00000025877	mmu-miR-1264-3p	Hk3	hexokinase 3	-0.798957	0.0296658	8.86909
mmu-miR-1298-5p:ENSMUSG00000029304	mmu-miR-1298-5p	Spp1	secreted phosphoprotein 1	-0.819473	0.0296658	12.6598
mmu-miR-1264-3p:ENSMUSG00000029304	mmu-miR-1264-3p	Spp1	secreted phosphoprotein 1	-0.812805	0.0296658	9.63902
mmu-miR-1298-5p:ENSMUSG00000079330	mmu-miR-1298-5p	Lemd1	LEM domain containing 1	-0.855508	0.0296658	15.6852
mmu-miR-1264-3p:ENSMUSG00000079330	mmu-miR-1264-3p	Lemd1	LEM domain containing 1	-0.827495	0.0296658	11.9426
mmu-miR-1298-5p:ENSMUSG00000075122	mmu-miR-1298-5p	Cd80	CD80 antigen	-0.808082	0.0296658	10.3276
mmu-miR-1264-3p:ENSMUSG00000075122	mmu-miR-1264-3p	Cd80	CD80 antigen	-0.816297	0.0296658	7.86331
mmu-miR-1298-5p:ENSMUSG00000075012	mmu-miR-1298-5p	Fjx1	four jointed box 1	-0.935606	0.00523481	4.50321
mmu-miR-1264-3p:ENSMUSG00000075012	mmu-miR-1264-3p	Fjx1	four jointed box 1	-0.878659	0.0242218	3.4287
mmu-miR-448-3p:ENSMUSG00000075012	mmu-miR-448-3p	Fjx1	four jointed box 1	-0.901453	0.020785	3.24052
mmu-miR-1298-5p:ENSMUSG00000020017	mmu-miR-1298-5p	Hal	histidine ammonia lyase	-0.859632	0.0296658	11.3136
mmu-miR-1264-3p:ENSMUSG00000020017	mmu-miR-1264-3p	Hal	histidine ammonia lyase	-0.875227	0.0242218	8.61408
mmu-miR-448-3p:ENSMUSG00000020017	mmu-miR-448-3p	Hal	histidine ammonia lyase	-0.813866	0.0296658	8.14132
mmu-miR-1298-5p:ENSMUSG00000033213	mmu-miR-1298-5p	AA467197	expressed sequence AA467197	-0.850359	0.0296658	22.3861
mmu-miR-1264-3p:ENSMUSG00000033213	mmu-miR-1264-3p	AA467197	expressed sequence AA467197	-0.818627	0.0296658	17.0445
mmu-miR-448-3p:ENSMUSG00000033213	mmu-miR-448-3p	AA467197	expressed sequence AA467197	-0.810512	0.0296658	16.1091
mmu-miR-1298-5p:ENSMUSG00000029608	mmu-miR-1298-5p	Rph3a	rabphilin 3A	-0.808716	0.0296658	14.6505
mmu-miR-1264-3p:ENSMUSG00000029608	mmu-miR-1264-3p	Rph3a	rabphilin 3A	-0.806922	0.0296658	11.1547
mmu-miR-448-3p:ENSMUSG00000029608	mmu-miR-448-3p	Rph3a	rabphilin 3A	-0.800768	0.0296658	10.5425
mmu-miR-1298-5p:ENSMUSG00000023992	mmu-miR-1298-5p	Trem2	triggering receptor expressed on myeloid cells 2	-0.833688	0.0296658	13.7492
mmu-miR-1264-3p:ENSMUSG00000023992	mmu-miR-1264-3p	Trem2	triggering receptor expressed on myeloid cells 2	-0.807099	0.0296658	10.4685
mmu-miR-448-3p:ENSMUSG00000023992	mmu-miR-448-3p	Trem2	triggering receptor expressed on myeloid cells 2	-0.781727	0.0320047	9.894
Inhalation: 3 months
Interaction	miRNA	mRNA	Gene	Correlation	Adjusted p value	Score
mmu-miR-1264-3p:ENSMUSG00000000982	mmu-miR-1264-3p	Ccl3	chemokine (C-C motif) ligand 3	-0.960397	0.000473264	10.3491
mmu-miR-1264-3p:ENSMUSG00000037440	mmu-miR-1264-3p	Vnn1	vanin 1	-0.971544	0.000235548	14.0319
mmu-miR-1264-3p:ENSMUSG00000022126	mmu-miR-1264-3p	Irg1	aconitate decarboxylase 1	-0.966156	0.00030248	16.7181
mmu-miR-1264-3p:ENSMUSG00000025877	mmu-miR-1264-3p	Hk3	hexokinase 3	-0.94689	0.000992547	9.12385
mmu-miR-1264-3p:ENSMUSG00000074151	mmu-miR-1264-3p	Nlrc5	NLR family, CARD domain containing 5	-0.949181	0.000912606	3.04181
mmu-miR-1264-3p:ENSMUSG00000055541	mmu-miR-1264-3p	Lair1	leukocyte-associated Ig-like receptor 1	-0.950445	0.000912606	5.18135
mmu-miR-1264-3p:ENSMUSG00000004609	mmu-miR-1264-3p	Cd33	CD33 antigen	-0.95598	0.00062957	4.89783
